# Supplementary material for: Aqua­[N-(1-naphth­yl)acetamido-κN]bis­[2-(2-pyrid­yl)phenyl-κ2 N,C 1]iridium(III) ethyl­ene glycol hemisolvate
Source: Acta Crystallogr Sect E Struct Rep Online. 2008 Apr 30;64(Pt 5):m731. doi: 10.1107/S1600536808010040 (PMC2961167; doi:10.1107/S1600536808010040)
Supplement: Supplementary file 1 [file e-64-0m731-sup1.cif]

##############################################################################
###                                                                        ###
###        Electronic paper (Acta Crystallographica Section E)             ###
###                                                                        ###
##############################################################################
#                                                                            #
# This CIF contains the data in a paper accepted for publication in Acta     #
# Crystallographica Section E. It conforms to the requirements of Notes      #
# for Authors for Section E, and has been peer reviewed under the auspices   #
# of the IUCr Commission on Journals.                                        #
#                                                                            #
# Full details of the Crystallographic Information File format               #
# are given in the paper "The Crystallographic Information File (CIF):       #
# a New Standard Archive File for Crystallography" by S. R. Hall, F. H.      #
# Allen and I. D. Brown [Acta Cryst. (1991), A47, 655-685].                  #
#                                                                            #
# The current version of the core CIF dictionary is obtainable from          #
# ftp://ftp.iucr.org/pub/cif_core.dic. The current version number is 2.4.    #
#                                                                            #
# Software is freely available for graphical display of the structure(s) in  #
# this CIF.  For information consult the CIF home page http://www.iucr.org/  #
# cif/home.html                                                              #
#                                                                            #
# This file may be used for bona fide research purposes within the           #
# scientific community so long as proper attribution is given to the journal # 
# article from which it was obtained.                                        #
#                                                                            #
##############################################################################
                                             
data_global
_audit_creation_method     'form.cif (version 2.0)'
_journal_data_validation_number     ?
_journal_date_recd_electronic     2008-03-31
_journal_date_accepted     2008-04-12
_journal_name_full     'Acta Crystallographica, Section E'
_journal_year     2008
_journal_volume     64
_journal_issue      5
_journal_page_first     m731
_journal_page_last     m731
_journal_paper_category     QM
_journal_coeditor_code     SG2232
_publ_contact_author_name     'Professor Yuqiang Ding'
_publ_contact_author_address
; School of Chemical and Materials Engineering, Jiangnan University, 1800 Lihu
 Road, Wuxi ,Jiangsu Province, People's Republic of China
;
_publ_contact_author_email     yding@jiangnan.edu.cn
_publ_contact_author_fax     ?
_publ_contact_author_phone     ?
_publ_section_title
;\
Aqua[<i>N</i>-(1-naphthyl)acetamido-\k<i>N</i>]bis[2-(2-pyridyl)phenyl-\
\k^2^<i>N</i>,<i>C</i>^1^]iridium(III) ethylene glycol hemisolvate
;
loop_
    _publ_author_name
    _publ_author_footnote
    _publ_author_address
    'Fu, Hao' .
;
School of Chemical and Materials Engineering, Jiangnan University,
1800 Lihu Road, Wuxi, Jiangsu Province, People's Republic of China
;
    'Ding, Yuqiang' .
;
School of Chemical and Materials Engineering, Jiangnan University,
1800 Lihu Road, Wuxi, Jiangsu Province, People's Republic of China
;
    'Chen, Guoqing' .
;
School of Science, Jiangnan University, 1800 Lihu Road, Wuxi,
Jiangsu Province, People's Republic of China
;
data_I
_chemical_name_systematic
;
Aqua[N-(1-naphthyl)acetamido-\l<i>N</i>]bis[2-(2-pyridyl)phenyl-\
\k^2^<i>N</i>,C^1^]iridium(III) ethylene glycol hemisolvate
;
_chemical_name_common     ?
_chemical_formula_moiety     'C34 H28 Ir N3 O2, 0.5C2 H6 O2'
_chemical_formula_sum     'C35 H31 Ir N3 O3'
_chemical_formula_structural     ?
_chemical_formula_iupac
                           '[Ir (C11 H8 N)2 (C12 H10 N O) (H2 O1)], 0.5C2 H6 O2'
_chemical_formula_weight     733.83
_chemical_melting_point     ?
_symmetry_cell_setting     'triclinic'
_symmetry_space_group_name_H-M     'P -1'
_symmetry_space_group_name_Hall     ?
loop_
    _symmetry_equiv_pos_as_xyz
    'x, y, z'
    '-x, -y, -z'
_cell_length_a     10.097(4)
_cell_length_b     10.888(4)
_cell_length_c     14.453(5)
_cell_angle_alpha     95.580(7)
_cell_angle_beta     92.940(7)
_cell_angle_gamma     107.423(6)
_cell_volume     1503.4(10)
_cell_formula_units_Z     2
_cell_measurement_reflns_used     2801
_cell_measurement_theta_min     2.29
_cell_measurement_theta_max     22.33
_cell_measurement_temperature     273(2)
_cell_measurement_pressure     ?
_exptl_crystal_description     block
_exptl_crystal_colour     green
_exptl_crystal_size_max     0.12
_exptl_crystal_size_mid     0.10
_exptl_crystal_size_min     0.06
_exptl_crystal_density_diffrn     1.621
_exptl_crystal_density_meas     ?
_exptl_crystal_density_method     'not measured'
_exptl_crystal_F_000     726
_exptl_absorpt_coefficient_mu     4.480
_exptl_absorpt_correction_type     multi-scan
_exptl_absorpt_process_details     '(SADABS; Sheldrick, 1996)'
_exptl_absorpt_correction_T_min     0.6154
_exptl_absorpt_correction_T_max     0.7748
_exptl_special_details
;
;
_diffrn_ambient_temperature     273(2)
_diffrn_radiation_type     MoK\a
_diffrn_radiation_wavelength     0.71073
_diffrn_radiation_source     'fine-focus sealed tube'
_diffrn_radiation_monochromator     graphite
_diffrn_measurement_device_type     'Bruker SMART CCD area-detector'
_diffrn_measurement_method     '\f and \w'
_diffrn_detector_area_resol_mean     ?
_diffrn_reflns_number     7940
_diffrn_reflns_av_R_equivalents     0.0274
_diffrn_reflns_av_sigmaI/netI     0.0580
_diffrn_reflns_theta_min     1.97
_diffrn_reflns_theta_max     25.05
_diffrn_reflns_theta_full     25.05
_diffrn_measured_fraction_theta_max     0.991
_diffrn_measured_fraction_theta_full     0.991
_diffrn_reflns_limit_h_min     -11
_diffrn_reflns_limit_h_max     12
_diffrn_reflns_limit_k_min     -12
_diffrn_reflns_limit_k_max     12
_diffrn_reflns_limit_l_min     -17
_diffrn_reflns_limit_l_max     8
_diffrn_standards_number     ?
_diffrn_standards_interval_count     ?
_diffrn_standards_interval_time     ?
_diffrn_standards_decay_%     ?
_refine_special_details
;
Refinement of <i>F</i>^2^ against ALL reflections. The weighted <i>R</i>-factor
<i>wR</i> and goodness of fit <i>S</i> are based on <i>F</i>^2^, conventional
<i>R</i>-factors <i>R</i> are based on <i>F</i>, with <i>F</i> set to zero for
negative <i>F</i>^2^. The threshold expression of <i>F</i>^2^ >
\s(<i>F</i>^2^) is used only for calculating <i>R</i>-factors(gt) <i>etc</i>.
and is not relevant to the choice of reflections for refinement.
<i>R</i>-factors based on <i>F</i>^2^ are statistically about twice as large
as those based on <i>F</i>, and <i>R</i>- factors based on ALL data will be
even larger.
;
_reflns_number_total     5269
_reflns_number_gt     4451
_reflns_threshold_expression     I>2\s(I)
_refine_ls_structure_factor_coef     Fsqd
_refine_ls_matrix_type     full
_refine_ls_R_factor_all     0.0495
_refine_ls_R_factor_gt     0.0384
_refine_ls_wR_factor_gt     0.0874
_refine_ls_wR_factor_ref     0.0929
_refine_ls_goodness_of_fit_ref     1.004
_refine_ls_restrained_S_all     1.009
_refine_ls_number_reflns     5269
_refine_ls_number_parameters     381
_refine_ls_number_restraints     0
_refine_ls_hydrogen_treatment     constr
_refine_ls_weighting_scheme     calc
_refine_ls_weighting_details     'calc w=1/[\s^2^(Fo^2^)+(0.05P)^2^+0.001P]'
_atom_sites_solution_hydrogens     geom
_atom_sites_solution_primary     direct
_atom_sites_solution_secondary     difmap
_refine_ls_shift/su_max     0.004
_refine_ls_shift/su_mean     0.000
_refine_diff_density_max     0.738
_refine_diff_density_min     -0.905
_refine_ls_extinction_method     none
_refine_ls_extinction_coef     ?
_refine_ls_abs_structure_Flack     ?
loop_
    _atom_type_symbol
    _atom_type_description
    _atom_type_scat_dispersion_real
    _atom_type_scat_dispersion_imag
    _atom_type_scat_source
    'C' 'C' 0.0033 0.0016
                         'International Tables Vol C Tables 4.2.6.8 and 6.1.1.4'
    'H' 'H' 0.0000 0.0000
                         'International Tables Vol C Tables 4.2.6.8 and 6.1.1.4'
    'Ir' 'Ir' -1.4442 7.9887
                         'International Tables Vol C Tables 4.2.6.8 and 6.1.1.4'
    'N' 'N' 0.0061 0.0033
                         'International Tables Vol C Tables 4.2.6.8 and 6.1.1.4'
    'O' 'O' 0.0106 0.0060
                         'International Tables Vol C Tables 4.2.6.8 and 6.1.1.4'
_computing_data_collection     'APEX2 (Bruker, 2005)'
_computing_cell_refinement     'APEX2 (Bruker, 2005)'
_computing_data_reduction     'APEX2 (Bruker, 2005)'
_computing_structure_solution     'SIR97 (Altomare <i>et al.</i>,  1999)'
_computing_structure_refinement     'SHELXL97 (Sheldrick, 2008)'
_computing_molecular_graphics     'SHELXTL (Sheldrick, 2008)'
_computing_publication_material     'WinGX (Farrugia, 1999)'
loop_
    _atom_site_type_symbol
    _atom_site_label
    _atom_site_fract_x
    _atom_site_fract_y
    _atom_site_fract_z
    _atom_site_U_iso_or_equiv
    _atom_site_adp_type
    _atom_site_calc_flag
    _atom_site_refinement_flags
    _atom_site_occupancy
    _atom_site_disorder_assembly
    _atom_site_disorder_group
    Ir Ir1 0.13408(3) 0.89887(2) 0.175881(18) 0.03749(11) Uani d . 1 . .
    O O1 0.1828(5) 1.1138(5) 0.0220(4) 0.0639(15) Uani d . 1 . .
    O O2 -0.0027(5) 1.0120(4) 0.1312(3) 0.0525(12) Uani d D 1 . .
    H H37 0.0550 1.0351 0.0906 0.063 Uiso d RD 1 . .
    H H36 -0.0767 0.9641 0.0998 0.063 Uiso d RD 1 . .
    O O3 0.9250(19) 0.519(2) 0.6241(11) 0.287(10) Uani d . 1 . .
    H H3 0.9913 0.5173 0.6586 0.431 Uiso calc R 1 . .
    N N1 0.3081(5) 1.0563(5) 0.1332(4) 0.0443(14) Uani d . 1 . .
    N N2 0.1680(6) 0.9878(5) 0.3092(4) 0.0425(13) Uani d . 1 . .
    N N3 0.0900(6) 0.7881(5) 0.0484(4) 0.0461(14) Uani d . 1 . .
    C C1 0.4217(8) 1.2363(8) 0.0431(6) 0.068(2) Uani d . 1 . .
    H H1A 0.4089 1.2499 -0.0210 0.102 Uiso calc R 1 . .
    H H1B 0.5047 1.2118 0.0525 0.102 Uiso calc R 1 . .
    H H1C 0.4303 1.3149 0.0826 0.102 Uiso calc R 1 . .
    C C2 0.2964(7) 1.1287(6) 0.0672(5) 0.0473(17) Uani d . 1 . .
    C C3 0.4419(8) 1.0810(8) 0.1841(6) 0.059(2) Uani d . 1 . .
    C C4 0.5249(8) 1.0024(8) 0.1629(6) 0.068(2) Uani d . 1 . .
    H H4 0.4975 0.9413 0.1104 0.082 Uiso calc R 1 . .
    C C5 0.6484(9) 1.0104(12) 0.2166(9) 0.096(4) Uani d . 1 . .
    H H5 0.7011 0.9557 0.2010 0.116 Uiso calc R 1 . .
    C C6 0.6883(11) 1.1041(14) 0.2944(9) 0.106(5) Uani d . 1 . .
    H H6 0.7689 1.1116 0.3316 0.127 Uiso calc R 1 . .
    C C7 0.6075(9) 1.1888(10) 0.3179(6) 0.073(3) Uani d . 1 . .
    C C8 0.4834(8) 1.1748(8) 0.2611(5) 0.059(2) Uani d . 1 . .
    C C9 0.4042(10) 1.2587(8) 0.2848(6) 0.068(2) Uani d . 1 . .
    H H9 0.3225 1.2530 0.2496 0.081 Uiso calc R 1 . .
    C C10 0.4520(13) 1.3486(10) 0.3613(7) 0.104(4) Uani d . 1 . .
    H H10 0.4020 1.4052 0.3782 0.125 Uiso calc R 1 . .
    C C11 0.5746(15) 1.3572(13) 0.4147(8) 0.115(5) Uani d . 1 . .
    H H11 0.6039 1.4191 0.4667 0.138 Uiso calc R 1 . .
    C C12 0.6483(12) 1.2812(13) 0.3937(8) 0.099(4) Uani d . 1 . .
    H H12 0.7295 1.2894 0.4305 0.119 Uiso calc R 1 . .
    C C13 0.1079(8) 1.0713(7) 0.3443(5) 0.0556(19) Uani d . 1 . .
    H H13 0.0478 1.0968 0.3049 0.067 Uiso calc R 1 . .
    C C14 0.1302(10) 1.1234(8) 0.4373(6) 0.071(2) Uani d . 1 . .
    H H14 0.0854 1.1822 0.4595 0.085 Uiso calc R 1 . .
    C C15 0.2177(10) 1.0875(9) 0.4957(6) 0.074(3) Uani d . 1 . .
    H H15 0.2348 1.1218 0.5582 0.089 Uiso calc R 1 . .
    C C16 0.2797(9) 1.0009(9) 0.4610(6) 0.069(2) Uani d . 1 . .
    H H16 0.3401 0.9758 0.5003 0.082 Uiso calc R 1 . .
    C C17 0.2551(7) 0.9484(7) 0.3676(5) 0.0512(19) Uani d . 1 . .
    C C18 0.3088(7) 0.8496(7) 0.3221(5) 0.0519(19) Uani d . 1 . .
    C C19 0.4038(8) 0.7965(9) 0.3665(6) 0.066(2) Uani d . 1 . .
    H H19 0.4368 0.8249 0.4285 0.079 Uiso calc R 1 . .
    C C20 0.4466(9) 0.7041(9) 0.3180(8) 0.081(3) Uani d . 1 . .
    H H20 0.5100 0.6702 0.3469 0.097 Uiso calc R 1 . .
    C C21 0.3967(9) 0.6599(8) 0.2261(7) 0.074(3) Uani d . 1 . .
    H H21 0.4255 0.5954 0.1940 0.089 Uiso calc R 1 . .
    C C22 0.3047(8) 0.7107(7) 0.1820(6) 0.0573(19) Uani d . 1 . .
    H H22 0.2724 0.6794 0.1202 0.069 Uiso calc R 1 . .
    C C23 0.2586(7) 0.8065(6) 0.2264(5) 0.0430(16) Uani d . 1 . .
    C C24 0.1684(8) 0.8064(7) -0.0248(5) 0.0557(19) Uani d . 1 . .
    H H24 0.2491 0.8768 -0.0192 0.067 Uiso calc R 1 . .
    C C25 0.1343(11) 0.7259(8) -0.1069(6) 0.073(3) Uani d . 1 . .
    H H25 0.1924 0.7396 -0.1553 0.088 Uiso calc R 1 . .
    C C26 0.0123(12) 0.6241(8) -0.1167(7) 0.085(3) Uani d . 1 . .
    H H26 -0.0140 0.5683 -0.1720 0.102 Uiso calc R 1 . .
    C C27 -0.0684(10) 0.6070(8) -0.0442(6) 0.074(3) Uani d . 1 . .
    H H27 -0.1516 0.5393 -0.0508 0.089 Uiso calc R 1 . .
    C C28 -0.0306(8) 0.6881(7) 0.0407(5) 0.0534(19) Uani d . 1 . .
    C C29 -0.1027(7) 0.6709(6) 0.1252(5) 0.0500(18) Uani d . 1 . .
    C C30 -0.2245(8) 0.5705(7) 0.1320(7) 0.062(2) Uani d . 1 . .
    H H30 -0.2696 0.5151 0.0792 0.074 Uiso calc R 1 . .
    C C31 -0.2773(8) 0.5542(8) 0.2165(7) 0.072(3) Uani d . 1 . .
    H H31 -0.3583 0.4871 0.2212 0.087 Uiso calc R 1 . .
    C C32 -0.2111(8) 0.6368(8) 0.2951(7) 0.070(2) Uani d . 1 . .
    H H32 -0.2468 0.6240 0.3527 0.083 Uiso calc R 1 . .
    C C33 -0.0919(8) 0.7385(7) 0.2885(6) 0.059(2) Uani d . 1 . .
    H H33 -0.0501 0.7947 0.3418 0.071 Uiso calc R 1 . .
    C C34 -0.0326(6) 0.7588(6) 0.2036(5) 0.0426(16) Uani d . 1 . .
    C C35 0.9687(19) 0.537(2) 0.5300(13) 0.197(10) Uani d D 1 . .
    H H35A 0.8860 0.5390 0.4936 0.237 Uiso calc R 1 . .
    H H35B 1.0322 0.6249 0.5357 0.237 Uiso calc R 1 . .
loop_
    _atom_site_aniso_label
    _atom_site_aniso_U_11
    _atom_site_aniso_U_22
    _atom_site_aniso_U_33
    _atom_site_aniso_U_12
    _atom_site_aniso_U_13
    _atom_site_aniso_U_23
    Ir1 0.03596(15) 0.03611(15) 0.03817(16) 0.00916(10) -0.00124(10) 0.00195(10)
    O1 0.057(3) 0.066(3) 0.067(4) 0.013(3) -0.012(3) 0.025(3)
    O2 0.048(3) 0.057(3) 0.057(3) 0.024(2) -0.001(2) 0.004(2)
    O3 0.33(2) 0.33(2) 0.175(13) 0.053(18) -0.046(15) 0.122(15)
    N1 0.039(3) 0.044(3) 0.046(3) 0.009(2) -0.004(3) 0.004(3)
    N2 0.042(3) 0.038(3) 0.043(3) 0.007(2) 0.004(3) 0.000(3)
    N3 0.048(3) 0.039(3) 0.048(4) 0.012(3) -0.007(3) 0.001(3)
    C1 0.068(5) 0.064(5) 0.062(5) 0.001(4) 0.003(4) 0.018(4)
    C2 0.047(4) 0.040(4) 0.051(4) 0.009(3) 0.007(3) 0.002(3)
    C3 0.048(4) 0.060(5) 0.058(5) -0.001(4) 0.000(4) 0.016(4)
    C4 0.056(5) 0.071(6) 0.084(6) 0.021(4) 0.022(5) 0.023(5)
    C5 0.048(5) 0.131(10) 0.125(10) 0.031(6) 0.018(6) 0.069(8)
    C6 0.057(6) 0.158(12) 0.088(8) -0.007(7) -0.003(6) 0.069(8)
    C7 0.047(5) 0.094(7) 0.059(6) -0.013(5) -0.006(4) 0.029(5)
    C8 0.051(4) 0.068(5) 0.044(5) -0.007(4) 0.001(4) 0.019(4)
    C9 0.075(6) 0.055(5) 0.057(5) -0.002(4) 0.014(4) 0.000(4)
    C10 0.129(9) 0.087(7) 0.056(6) -0.025(7) 0.005(6) -0.001(5)
    C11 0.131(12) 0.105(10) 0.056(7) -0.035(8) -0.007(7) 0.000(6)
    C12 0.086(8) 0.115(10) 0.067(8) -0.009(7) -0.010(6) 0.015(7)
    C13 0.052(4) 0.053(4) 0.055(5) 0.007(4) 0.008(4) 0.000(4)
    C14 0.082(6) 0.064(5) 0.059(6) 0.014(5) 0.022(5) -0.006(4)
    C15 0.086(7) 0.073(6) 0.051(5) 0.009(5) 0.011(5) -0.007(5)
    C16 0.070(6) 0.081(6) 0.041(5) 0.003(5) -0.006(4) 0.002(4)
    C17 0.045(4) 0.055(4) 0.045(4) 0.000(3) 0.000(3) 0.012(4)
    C18 0.041(4) 0.056(4) 0.053(5) 0.004(3) -0.003(3) 0.013(4)
    C19 0.052(5) 0.080(6) 0.062(5) 0.012(4) -0.009(4) 0.030(5)
    C20 0.067(6) 0.083(7) 0.108(8) 0.041(5) -0.004(6) 0.034(6)
    C21 0.075(6) 0.060(5) 0.099(8) 0.034(5) 0.002(5) 0.020(5)
    C22 0.058(5) 0.056(5) 0.061(5) 0.022(4) 0.005(4) 0.006(4)
    C23 0.036(3) 0.033(3) 0.054(4) 0.001(3) 0.001(3) 0.005(3)
    C24 0.069(5) 0.055(5) 0.042(4) 0.017(4) 0.009(4) 0.004(4)
    C25 0.122(8) 0.061(5) 0.044(5) 0.037(5) 0.011(5) 0.006(4)
    C26 0.140(10) 0.052(5) 0.058(6) 0.028(6) -0.011(6) -0.008(4)
    C27 0.087(6) 0.061(5) 0.061(6) 0.009(5) -0.015(5) -0.005(4)
    C28 0.062(5) 0.044(4) 0.050(5) 0.015(4) -0.013(4) 0.000(3)
    C29 0.043(4) 0.040(4) 0.063(5) 0.008(3) 0.000(4) 0.000(3)
    C30 0.045(4) 0.051(5) 0.081(6) 0.004(4) -0.004(4) 0.003(4)
    C31 0.050(5) 0.051(5) 0.107(8) -0.002(4) 0.019(5) 0.021(5)
    C32 0.055(5) 0.070(6) 0.087(7) 0.016(4) 0.029(5) 0.022(5)
    C33 0.049(4) 0.052(4) 0.074(6) 0.012(4) 0.016(4) 0.000(4)
    C34 0.031(3) 0.049(4) 0.054(4) 0.022(3) 0.006(3) 0.007(3)
    C35 0.17(2) 0.18(2) 0.23(3) 0.073(13) -0.10(2) -0.035(17)
_geom_special_details
;
All e.s.d.'s (except the e.s.d. in the dihedral angle between two l.s. planes)
are estimated using the full covariance matrix. The cell e.s.d.'s are taken
into account individually in the estimation of e.s.d.'s in distances, angles
and torsion angles; correlations between e.s.d.'s in cell parameters are only
used when they are defined by crystal symmetry. An approximate (isotropic)
treatment of cell e.s.d.'s is used for estimating e.s.d.'s involving l.s.
planes.
;
loop_
    _geom_bond_atom_site_label_1
    _geom_bond_atom_site_label_2
    _geom_bond_site_symmetry_2
    _geom_bond_distance
    _geom_bond_publ_flag
    Ir1 C23 . 1.982(7) y
    Ir1 C34 . 1.993(7) y
    Ir1 N1 . 2.217(5) y
    Ir1 N2 . 2.035(6) y
    Ir1 N3 . 2.052(6) y
    Ir1 O2 . 2.219(4) y
    O1 C2 . 1.249(8) ?
    O2 H37 . 0.8500 ?
    O2 H36 . 0.8500 ?
    O3 C35 . 1.47(2) ?
    O3 H3 . 0.8200 ?
    N1 C2 . 1.318(8) ?
    N1 C3 . 1.443(9) ?
    N2 C13 . 1.313(9) ?
    N2 C17 . 1.374(9) ?
    N3 C24 . 1.348(9) ?
    N3 C28 . 1.360(9) ?
    C1 C2 . 1.527(10) ?
    C1 H1A . 0.9600 ?
    C1 H1B . 0.9600 ?
    C1 H1C . 0.9600 ?
    C3 C8 . 1.389(11) ?
    C3 C4 . 1.390(11) ?
    C4 C5 . 1.411(12) ?
    C4 H4 . 0.9300 ?
    C5 C6 . 1.397(16) ?
    C5 H5 . 0.9300 ?
    C6 C7 . 1.432(16) ?
    C6 H6 . 0.9300 ?
    C7 C12 . 1.368(14) ?
    C7 C8 . 1.423(11) ?
    C8 C9 . 1.413(12) ?
    C9 C10 . 1.365(12) ?
    C9 H9 . 0.9300 ?
    C10 C11 . 1.399(16) ?
    C10 H10 . 0.9300 ?
    C11 C12 . 1.293(16) ?
    C11 H11 . 0.9300 ?
    C12 H12 . 0.9300 ?
    C13 C14 . 1.388(11) ?
    C13 H13 . 0.9300 ?
    C14 C15 . 1.356(12) ?
    C14 H14 . 0.9300 ?
    C15 C16 . 1.351(12) ?
    C15 H15 . 0.9300 ?
    C16 C17 . 1.393(10) ?
    C16 H16 . 0.9300 ?
    C17 C18 . 1.459(11) ?
    C18 C19 . 1.417(10) ?
    C18 C23 . 1.432(10) ?
    C19 C20 . 1.358(12) ?
    C19 H19 . 0.9300 ?
    C20 C21 . 1.381(13) ?
    C20 H20 . 0.9300 ?
    C21 C22 . 1.375(10) ?
    C21 H21 . 0.9300 ?
    C22 C23 . 1.382(10) ?
    C22 H22 . 0.9300 ?
    C24 C25 . 1.368(10) ?
    C24 H24 . 0.9300 ?
    C25 C26 . 1.378(13) ?
    C25 H25 . 0.9300 ?
    C26 C27 . 1.354(13) ?
    C26 H26 . 0.9300 ?
    C27 C28 . 1.403(11) ?
    C27 H27 . 0.9300 ?
    C28 C29 . 1.453(11) ?
    C29 C30 . 1.394(10) ?
    C29 C34 . 1.415(9) ?
    C30 C31 . 1.363(12) ?
    C30 H30 . 0.9300 ?
    C31 C32 . 1.382(12) ?
    C31 H31 . 0.9300 ?
    C32 C33 . 1.386(10) ?
    C32 H32 . 0.9300 ?
    C33 C34 . 1.401(10) ?
    C33 H33 . 0.9300 ?
    C35 C35 2_766 1.426(18) ?
    C35 H35A . 0.9700 ?
    C35 H35B . 0.9700 ?
loop_
    _geom_angle_atom_site_label_1
    _geom_angle_atom_site_label_2
    _geom_angle_atom_site_label_3
    _geom_angle_site_symmetry_1
    _geom_angle_site_symmetry_3
    _geom_angle
    _geom_angle_publ_flag
    C23 Ir1 C34 . . 90.5(2) y
    C23 Ir1 N2 . . 81.7(3) y
    C34 Ir1 N2 . . 93.3(3) ?
    C23 Ir1 N3 . . 94.7(3) ?
    C34 Ir1 N3 . . 80.7(3) y
    N2 Ir1 N3 . . 172.9(2) ?
    C23 Ir1 N1 . . 93.8(2) ?
    C34 Ir1 N1 . . 174.7(2) ?
    N2 Ir1 N1 . . 90.5(2) ?
    N3 Ir1 N1 . . 95.8(2) ?
    C23 Ir1 O2 . . 175.1(2) ?
    C34 Ir1 O2 . . 89.9(2) ?
    N2 Ir1 O2 . . 93.5(2) ?
    N3 Ir1 O2 . . 90.2(2) ?
    N1 Ir1 O2 . . 86.04(19) y
    Ir1 O2 H37 . . 85.0 ?
    Ir1 O2 H36 . . 112.0 ?
    H37 O2 H36 . . 104.4 ?
    C35 O3 H3 . . 109.5 ?
    C2 N1 C3 . . 118.9(6) ?
    C2 N1 Ir1 . . 124.8(4) ?
    C3 N1 Ir1 . . 116.3(4) ?
    C13 N2 C17 . . 118.6(6) ?
    C13 N2 Ir1 . . 125.8(5) ?
    C17 N2 Ir1 . . 115.4(5) ?
    C24 N3 C28 . . 119.5(6) ?
    C24 N3 Ir1 . . 126.1(5) ?
    C28 N3 Ir1 . . 114.3(5) ?
    C2 C1 H1A . . 109.5 ?
    C2 C1 H1B . . 109.5 ?
    H1A C1 H1B . . 109.5 ?
    C2 C1 H1C . . 109.5 ?
    H1A C1 H1C . . 109.5 ?
    H1B C1 H1C . . 109.5 ?
    O1 C2 N1 . . 121.9(6) ?
    O1 C2 C1 . . 116.8(6) ?
    N1 C2 C1 . . 121.3(6) ?
    C8 C3 C4 . . 118.9(8) ?
    C8 C3 N1 . . 120.5(8) ?
    C4 C3 N1 . . 120.4(7) ?
    C3 C4 C5 . . 123.5(10) ?
    C3 C4 H4 . . 118.2 ?
    C5 C4 H4 . . 118.2 ?
    C6 C5 C4 . . 117.1(11) ?
    C6 C5 H5 . . 121.4 ?
    C4 C5 H5 . . 121.4 ?
    C5 C6 C7 . . 121.3(10) ?
    C5 C6 H6 . . 119.4 ?
    C7 C6 H6 . . 119.4 ?
    C12 C7 C8 . . 120.5(11) ?
    C12 C7 C6 . . 120.8(10) ?
    C8 C7 C6 . . 118.6(10) ?
    C3 C8 C9 . . 121.2(7) ?
    C3 C8 C7 . . 120.5(9) ?
    C9 C8 C7 . . 118.3(9) ?
    C10 C9 C8 . . 117.7(10) ?
    C10 C9 H9 . . 121.2 ?
    C8 C9 H9 . . 121.2 ?
    C9 C10 C11 . . 121.4(13) ?
    C9 C10 H10 . . 119.3 ?
    C11 C10 H10 . . 119.3 ?
    C12 C11 C10 . . 121.7(12) ?
    C12 C11 H11 . . 119.2 ?
    C10 C11 H11 . . 119.2 ?
    C11 C12 C7 . . 120.5(12) ?
    C11 C12 H12 . . 119.8 ?
    C7 C12 H12 . . 119.8 ?
    N2 C13 C14 . . 122.9(8) ?
    N2 C13 H13 . . 118.5 ?
    C14 C13 H13 . . 118.5 ?
    C15 C14 C13 . . 119.3(9) ?
    C15 C14 H14 . . 120.3 ?
    C13 C14 H14 . . 120.3 ?
    C16 C15 C14 . . 118.5(8) ?
    C16 C15 H15 . . 120.8 ?
    C14 C15 H15 . . 120.8 ?
    C15 C16 C17 . . 121.5(8) ?
    C15 C16 H16 . . 119.2 ?
    C17 C16 H16 . . 119.2 ?
    N2 C17 C16 . . 119.1(8) ?
    N2 C17 C18 . . 113.6(6) ?
    C16 C17 C18 . . 127.3(7) ?
    C19 C18 C23 . . 120.1(8) ?
    C19 C18 C17 . . 124.4(7) ?
    C23 C18 C17 . . 115.5(6) ?
    C20 C19 C18 . . 119.8(8) ?
    C20 C19 H19 . . 120.1 ?
    C18 C19 H19 . . 120.1 ?
    C19 C20 C21 . . 120.6(8) ?
    C19 C20 H20 . . 119.7 ?
    C21 C20 H20 . . 119.7 ?
    C22 C21 C20 . . 120.3(9) ?
    C22 C21 H21 . . 119.8 ?
    C20 C21 H21 . . 119.8 ?
    C21 C22 C23 . . 122.3(8) ?
    C21 C22 H22 . . 118.9 ?
    C23 C22 H22 . . 118.9 ?
    C22 C23 C18 . . 116.9(6) ?
    C22 C23 Ir1 . . 129.3(6) ?
    C18 C23 Ir1 . . 113.8(5) ?
    N3 C24 C25 . . 122.8(8) ?
    N3 C24 H24 . . 118.6 ?
    C25 C24 H24 . . 118.6 ?
    C24 C25 C26 . . 118.8(9) ?
    C24 C25 H25 . . 120.6 ?
    C26 C25 H25 . . 120.6 ?
    C27 C26 C25 . . 118.6(9) ?
    C27 C26 H26 . . 120.7 ?
    C25 C26 H26 . . 120.7 ?
    C26 C27 C28 . . 122.1(8) ?
    C26 C27 H27 . . 118.9 ?
    C28 C27 H27 . . 118.9 ?
    N3 C28 C27 . . 118.1(8) ?
    N3 C28 C29 . . 115.4(6) ?
    C27 C28 C29 . . 126.3(7) ?
    C30 C29 C34 . . 121.9(7) ?
    C30 C29 C28 . . 123.7(7) ?
    C34 C29 C28 . . 114.2(6) ?
    C31 C30 C29 . . 119.7(8) ?
    C31 C30 H30 . . 120.2 ?
    C29 C30 H30 . . 120.2 ?
    C30 C31 C32 . . 120.4(7) ?
    C30 C31 H31 . . 119.8 ?
    C32 C31 H31 . . 119.8 ?
    C31 C32 C33 . . 120.2(8) ?
    C31 C32 H32 . . 119.9 ?
    C33 C32 H32 . . 119.9 ?
    C32 C33 C34 . . 121.6(8) ?
    C32 C33 H33 . . 119.2 ?
    C34 C33 H33 . . 119.2 ?
    C33 C34 C29 . . 116.2(6) ?
    C33 C34 Ir1 . . 129.1(5) ?
    C29 C34 Ir1 . . 114.7(5) ?
    C35 C35 O3 2_766 . 130(3) ?
    C35 C35 H35A 2_766 . 104.8 ?
    O3 C35 H35A . . 104.8 ?
    C35 C35 H35B 2_766 . 104.8 ?
    O3 C35 H35B . . 104.8 ?
    H35A C35 H35B . . 105.8 ?
loop_
    _geom_hbond_atom_site_label_D
    _geom_hbond_atom_site_label_H
    _geom_hbond_atom_site_label_A
    _geom_hbond_site_symmetry_A
    _geom_hbond_distance_DH
    _geom_hbond_distance_HA
    _geom_hbond_distance_DA
    _geom_hbond_angle_DHA
    O2 H36 O1 2_575 0.85 1.98 2.756(7) 150.4
    O2 H36 O1 2_575 0.85 1.98 2.756(7) 150.4
