# Supplementary material for: Aqua­[N-(1-naphth­yl)acetamido-κN]bis­[2-(2-pyrid­yl)phenyl-κ2 N,C 1]iridium(III) ethyl­ene glycol hemisolvate
Source: Acta Crystallogr Sect E Struct Rep Online. 2008 Apr 30;64(Pt 5):m731. doi: 10.1107/S1600536808010040 (PMC2961167; doi:10.1107/S1600536808010040)
Supplement: Supplementary file 2 [file e-64-0m731-Isup2.hkl]

# 
# h,k,l, Fc-squared, Fo-squared, sigma(Fo-squared) and status flag 
# 
data_I
_shelx_title ' 080314b in P-1' 
_shelx_refln_list_code          4 
_shelx_F_calc_maximum      265.60 
_exptl_crystal_F_000       726.00 
_reflns_d_resolution_high  0.8393 
 
loop_ 
 _symmetry_equiv_pos_as_xyz 
 'x, y, z' 
 '-x, -y, -z' 
 
_cell_length_a    10.0970 
_cell_length_b    10.8880 
_cell_length_c    14.4530 
_cell_angle_alpha  95.580 
_cell_angle_beta   92.940 
_cell_angle_gamma 107.423 
 
_shelx_F_squared_multiplier     1.000 
 
loop_ 
 _refln_index_h 
 _refln_index_k 
 _refln_index_l 
 _refln_F_squared_calc 
 _refln_F_squared_meas 
 _refln_F_squared_sigma 
 _refln_observed_status 
   1   0   0    11892.84    13575.93    246.06 o 
   2   0   0       22.31       23.57     13.17 o 
   3   0   0     6539.13     6272.97     84.91 o 
   4   0   0     9782.10     9431.53    123.04 o 
   5   0   0     2540.99     2478.12     73.68 o 
   6   0   0      507.61      531.41     34.65 o 
   7   0   0     6501.25     6310.98    125.02 o 
   8   0   0     2483.28     2435.74    105.97 o 
   9   0   0      199.01      193.65     54.09 o 
  10   0   0      182.88       81.47     68.20 o 
  11   0   0      942.96      923.14    127.25 o 
 -11   1   0      553.05      822.02    118.13 o 
 -10   1   0     1137.51     1172.94    166.31 o 
  -9   1   0      339.72      327.67     58.41 o 
  -8   1   0      536.78      627.30     54.92 o 
  -7   1   0     7933.98     7581.61    178.14 o 
  -6   1   0    10115.42     9837.90    172.42 o 
  -5   1   0      387.13      347.70     27.14 o 
  -4   1   0     5055.59     4993.78     80.09 o 
  -3   1   0    14297.38    13931.98    161.24 o 
  -2   1   0     7618.76     8328.06    178.49 o 
  -1   1   0      795.20     1021.35     31.81 o 
   0   1   0    35597.64    22921.92    384.13 o 
   1   1   0    14481.19    13683.92    249.74 o 
   2   1   0      801.98     1005.34     37.43 o 
   3   1   0     3314.03     3451.39     80.42 o 
   4   1   0     8709.85     8844.92    148.53 o 
   5   1   0    13012.35    12806.57    246.82 o 
   6   1   0       98.79      106.28     21.40 o 
   7   1   0     1470.48     1452.20     80.00 o 
   8   1   0     3472.48     3504.46    126.51 o 
   9   1   0     1264.78     1502.81     97.77 o 
  10   1   0        0.96        1.63     63.02 o 
  11   1   0      538.02      477.52    107.74 o 
 -11   2   0      112.77       37.02     68.81 o 
 -10   2   0     1983.05     2022.40    110.95 o 
  -9   2   0     1852.47     1983.36    145.47 o 
  -8   2   0       21.59       55.12     25.36 o 
  -7   2   0     3436.72     3407.05     97.29 o 
  -6   2   0     9969.18    10244.61    147.99 o 
  -5   2   0     3124.36     3333.15     82.23 o 
  -4   2   0      134.45      200.16     30.22 o 
  -3   2   0     5486.41     5286.59     75.40 o 
  -2   2   0    32451.29    30308.71    338.00 o 
  -1   2   0     2269.34      968.53     43.62 o 
   0   2   0      640.20      787.04     40.76 o 
   1   2   0    27291.44    28847.31    336.00 o 
   2   2   0     8584.24     9035.01    390.19 o 
   3   2   0      878.70      907.32     43.79 o 
   4   2   0       71.26       54.20     23.32 o 
   5   2   0     6428.67     6102.29     94.47 o 
   6   2   0     1418.13     1360.73     71.76 o 
   7   2   0      118.88      149.82     43.86 o 
   8   2   0     1406.13     1410.91     86.60 o 
   9   2   0     2123.88     2043.28    155.83 o 
  10   2   0      385.19      406.33     99.03 o 
 -11   3   0      125.70       79.49     56.45 o 
 -10   3   0      870.19      965.19    165.25 o 
  -9   3   0     2652.57     2692.64    115.01 o 
  -8   3   0     2319.29     2367.50     88.37 o 
  -7   3   0       47.45       44.80     23.70 o 
  -6   3   0     4310.69     4019.97     85.15 o 
  -5   3   0    10932.55    10447.38    141.03 o 
  -4   3   0     3719.07     3732.73    259.88 o 
  -3   3   0      923.98     1007.14     43.14 o 
  -2   3   0     3144.34     2921.98     99.55 o 
  -1   3   0     3420.69     2756.90     92.07 o 
   0   3   0       41.32       68.78     19.80 o 
   1   3   0       57.74       64.78     15.87 o 
   2   3   0    12518.07    13140.17    506.65 o 
   3   3   0    10368.20    10981.29    212.51 o 
   4   3   0      330.87      374.77     38.62 o 
   5   3   0     2151.23     2072.08     80.45 o 
   6   3   0     3441.30     3275.83    109.04 o 
   7   3   0     1356.25     1308.53    147.97 o 
   8   3   0      118.46      174.98     46.97 o 
   9   3   0     1741.29     1870.71    158.96 o 
  10   3   0      949.32      966.01    135.96 o 
 -11   4   0      996.77     1031.47    171.28 o 
 -10   4   0       11.92      -82.07     77.10 o 
  -9   4   0     2330.60     2312.34    176.11 o 
  -8   4   0     3160.30     3473.68    132.22 o 
  -7   4   0     1538.91     1604.53     78.09 o 
  -6   4   0      599.59      635.24     56.15 o 
  -5   4   0     6295.28     6578.79    138.54 o 
  -4   4   0     8548.63     9059.69    160.99 o 
  -3   4   0     5979.16     6491.22    325.93 o 
  -2   4   0      226.59      193.09     34.64 o 
  -1   4   0     9787.04     9733.59    229.87 o 
   0   4   0     5941.79     6719.67    112.17 o 
   1   4   0      284.79      319.41     27.50 o 
   2   4   0     5178.88     5268.11    109.48 o 
   3   4   0     8055.85     8171.95    154.26 o 
   4   4   0     2714.55     2687.41     88.52 o 
   5   4   0       13.22       27.10     28.66 o 
   6   4   0     2396.78     2175.51     94.47 o 
   7   4   0     2056.95     2115.94     99.02 o 
   8   4   0      262.59      207.59     75.07 o 
   9   4   0      184.38      111.35     75.27 o 
 -11   5   0     1505.70     1678.68    193.05 o 
 -10   5   0      760.76      604.72    120.67 o 
  -9   5   0      438.04      485.89    110.33 o 
  -8   5   0     1297.01      981.39    120.58 o 
  -7   5   0     4879.64     4733.30    133.74 o 
  -6   5   0      581.90      630.31     53.12 o 
  -5   5   0     4067.28     3675.62    103.29 o 
  -4   5   0    13004.86    12373.87    261.27 o 
  -3   5   0    10210.73     9692.63    253.62 o 
  -2   5   0       95.42       52.61     28.11 o 
  -1   5   0     3038.72     2937.87    176.21 o 
   0   5   0     8523.18     8468.48    190.74 o 
   1   5   0     5511.67     5131.73    108.11 o 
   2   5   0     1288.33     1341.92     44.81 o 
   3   5   0     3455.45     3550.94    106.94 o 
   4   5   0     5651.58     5833.00    140.01 o 
   5   5   0     1183.01     1270.79    124.19 o 
   6   5   0      352.61      354.71     54.37 o 
   7   5   0     1777.66     1780.80     93.95 o 
   8   5   0     1161.58     1276.38    137.80 o 
   9   5   0      114.76       61.80     80.17 o 
 -11   6   0     1165.60      890.41    149.77 o 
 -10   6   0     2056.25     1570.89    175.22 o 
  -9   6   0      162.51       49.89     77.93 o 
  -8   6   0      572.13      530.67     98.01 o 
  -7   6   0     2442.19     2462.93    153.45 o 
  -6   6   0     3080.54     3099.45    161.27 o 
  -5   6   0      168.51      118.10     49.87 o 
  -4   6   0     4428.80     4529.35    259.20 o 
  -3   6   0     8285.73     8125.76    237.69 o 
  -2   6   0     3554.03     3486.10    143.04 o 
  -1   6   0      806.44      861.95     46.95 o 
   0   6   0     4242.03     4259.25    204.55 o 
   1   6   0     5823.85     5822.85    125.53 o 
   2   6   0      632.87      699.40     98.68 o 
   3   6   0      405.67      504.28     49.31 o 
   4   6   0     3150.52     3068.10    106.74 o 
   5   6   0     2873.42     2920.30    108.23 o 
   6   6   0      664.23      604.40     64.68 o 
   7   6   0      644.87      372.16     96.99 o 
   8   6   0      611.71      439.95    101.82 o 
 -11   7   0      266.46      170.09    115.77 o 
 -10   7   0     1322.59      999.15    144.26 o 
  -9   7   0     1581.64     1207.24    140.72 o 
  -8   7   0       19.72      -74.10     49.40 o 
  -7   7   0      779.32      995.41    115.89 o 
  -6   7   0     3009.86     3032.49    165.90 o 
  -5   7   0     3339.11     3347.99    142.84 o 
  -4   7   0      510.59      428.16     47.57 o 
  -3   7   0     3774.68     3637.99    160.19 o 
  -2   7   0     5526.12     5333.88    173.25 o 
  -1   7   0      731.86      671.98     43.08 o 
   0   7   0      333.99      358.72     36.65 o 
   1   7   0     2303.86     2325.56     82.25 o 
   2   7   0     5082.13     4993.68    135.89 o 
   3   7   0      179.99      254.77     44.36 o 
   4   7   0      497.53      509.53     57.81 o 
   5   7   0     1982.16     2149.76    251.44 o 
   6   7   0     2248.28     2167.12    107.08 o 
   7   7   0        6.08       -7.15     71.06 o 
 -11   8   0       33.08       34.98     97.06 o 
 -10   8   0      343.92      326.15    102.84 o 
  -9   8   0     1390.70     1437.79    152.84 o 
  -8   8   0     1082.42     1016.37    126.84 o 
  -7   8   0       66.48       43.97     59.28 o 
  -6   8   0      810.13     1283.39    184.21 o 
  -5   8   0     2861.71     3033.78    143.60 o 
  -4   8   0     1152.12     1306.52    109.56 o 
  -3   8   0      499.65      514.14     76.64 o 
  -2   8   0     4476.83     4609.92    190.87 o 
  -1   8   0     4014.30     3946.58    166.07 o 
   0   8   0      712.13      756.88     53.40 o 
   1   8   0      259.57      288.76     43.48 o 
   2   8   0     2459.54     2611.83    167.30 o 
   3   8   0     2158.75     2247.76     96.90 o 
   4   8   0      148.09      151.93     43.53 o 
   5   8   0      869.10     1009.14    105.68 o 
   6   8   0     1394.09     1400.02    140.93 o 
 -10   9   0        0.58      -52.61     71.60 o 
  -9   9   0      550.40      433.48    111.21 o 
  -8   9   0     2184.51     2476.34    175.77 o 
  -7   9   0      669.72      652.71    109.58 o 
  -6   9   0      161.64      252.81     73.36 o 
  -5   9   0     1414.08     1585.11    275.87 o 
  -4   9   0     2812.21     2693.14    159.30 o 
  -3   9   0      630.10      705.11     94.52 o 
  -2   9   0      625.92      648.69     90.52 o 
  -1   9   0     4240.36     4276.28    192.44 o 
   0   9   0     2988.54     2787.18    153.18 o 
   1   9   0       56.92       65.74     34.11 o 
   2   9   0      773.15      927.27     71.52 o 
   3   9   0     2306.40     2366.80    104.93 o 
   4   9   0      789.19      858.99    103.57 o 
   5   9   0       20.96        9.26     65.34 o 
 -10  10   0      267.73      347.45    119.99 o 
  -9  10   0       75.76       47.98     82.76 o 
  -8  10   0     1243.94     1301.35    155.35 o 
  -7  10   0     1700.75     1936.38    165.56 o 
  -6  10   0      404.76      446.00    169.81 o 
  -5  10   0      271.67      327.78     84.25 o 
  -4  10   0     1840.60     2049.27    146.71 o 
  -3  10   0     2564.12     2292.54    154.54 o 
  -2  10   0       32.52       36.96     47.58 o 
  -1  10   0     1408.55     1542.45    125.62 o 
   0  10   0     2451.05     2120.85    143.79 o 
   1  10   0     1059.64     1069.31    116.43 o 
   2  10   0        0.14       -3.13     44.72 o 
   3  10   0      792.52      966.69     81.65 o 
   4  10   0     1102.56      939.83     85.76 o 
  -9  11   0      135.09      160.15     98.76 o 
  -8  11   0      266.68      258.83     99.71 o 
  -7  11   0     1107.08      930.56    138.89 o 
  -6  11   0     1427.69     1144.66    178.05 o 
  -5  11   0       80.49       63.54     64.67 o 
  -4  11   0      554.13      578.31    107.13 o 
  -3  11   0     2494.87     2519.62    168.96 o 
  -2  11   0     1052.84     1081.76    124.46 o 
  -1  11   0       57.02       96.04     55.68 o 
   0  11   0     1110.22     1264.26    132.42 o 
   1  11   0     1570.77     1562.93    136.71 o 
   2  11   0      367.66      303.01     85.28 o 
  -7  12   0      179.49      176.82     91.66 o 
  -6  12   0      974.95      898.49    266.36 o 
  -5  12   0      818.53      832.63    359.27 o 
  -4  12   0        7.18       30.02     61.05 o 
  -3  12   0      949.20     1005.07    132.15 o 
  -2  12   0      932.86     1081.62    134.26 o 
  -1  12   0      495.80      577.36    106.18 o 
   0  12   0       49.71       18.17     56.90 o 
   0 -12   1      788.89      884.28    125.82 o 
   1 -12   1     1261.46     1423.97    147.12 o 
   2 -12   1      117.19       49.82     65.20 o 
   3 -12   1       58.49      101.62     68.81 o 
   4 -12   1     1064.53     1136.74    140.59 o 
   5 -12   1     1246.64     1275.86    110.61 o 
   6 -12   1      131.47      134.59     81.76 o 
   7 -12   1      187.00      144.34     84.29 o 
  -2 -11   1     1186.23     1365.79    142.02 o 
  -1 -11   1      553.21      725.94    112.01 o 
   0 -11   1      165.56      289.19     80.31 o 
   1 -11   1     1008.43      952.81    119.97 o 
   2 -11   1     1540.66     1618.32    148.07 o 
   3 -11   1      230.32      226.10     75.75 o 
   4 -11   1      384.97      541.56    101.34 o 
   5 -11   1     1699.31     1732.63    106.89 o 
   6 -11   1     1233.89      849.25    276.41 o 
   7 -11   1       34.14       -1.03     63.76 o 
   8 -11   1      240.15      150.07     89.10 o 
   9 -11   1      843.79      828.21    148.34 o 
  -4 -10   1      244.02      203.64     83.03 o 
  -3 -10   1       79.89      110.67     65.95 o 
  -2 -10   1     1422.89     1455.82    128.47 o 
  -1 -10   1     1832.80     2041.44    145.21 o 
   0 -10   1      239.42      261.15     76.43 o 
   1 -10   1      197.24      135.37     59.83 o 
   2 -10   1     2679.87     2778.33    166.24 o 
   3 -10   1     1697.94     1550.48    128.95 o 
   4 -10   1       16.92       61.60     44.24 o 
   5 -10   1      609.06      606.61     73.04 o 
   6 -10   1     2305.73     2431.75    152.25 o 
   7 -10   1      823.02     1028.76    224.63 o 
   8 -10   1        0.76      -27.36     66.90 o 
   9 -10   1      622.81      829.03    141.34 o 
  10 -10   1      679.65      841.75    146.30 o 
  -5  -9   1      919.01      925.65     86.46 o 
  -4  -9   1     1536.77     1631.07     96.28 o 
  -3  -9   1      109.34      243.41     50.77 o 
  -2  -9   1      506.35      618.33     60.50 o 
  -1  -9   1     1754.23     1496.79    122.49 o 
   0  -9   1     3001.15     3064.20    165.15 o 
   1  -9   1      316.61      444.65     79.43 o 
   2  -9   1     1437.12     1400.50    112.62 o 
   3  -9   1     4177.21     4209.45    197.41 o 
   4  -9   1      830.79      939.00    107.18 o 
   5  -9   1       62.44      -24.41     48.93 o 
   6  -9   1      788.60      904.79    109.78 o 
   7  -9   1     2691.26     2715.59    176.86 o 
   8  -9   1      572.86      731.31    120.58 o 
   9  -9   1       50.71        7.15     67.65 o 
  10  -9   1      718.58      842.78    137.93 o 
  -6  -8   1      237.85      255.11     56.88 o 
  -5  -8   1      314.30      328.42     86.85 o 
  -4  -8   1     2362.77     2295.87    156.27 o 
  -3  -8   1     1656.00     1703.75     85.52 o 
  -2  -8   1       53.33       58.22     34.54 o 
  -1  -8   1     1059.48     1070.48     63.24 o 
   0  -8   1     4589.70     4741.98    119.82 o 
   1  -8   1     3531.43     3722.16    169.37 o 
   2  -8   1       95.04       94.95     44.31 o 
   3  -8   1     2002.29     1690.18    116.97 o 
   4  -8   1     3066.00     3086.52    160.05 o 
   5  -8   1      191.12      202.01     63.22 o 
   6  -8   1      185.90      198.99     79.12 o 
   7  -8   1     2287.62     2165.49    152.02 o 
   8  -8   1     2053.91     1997.96    156.99 o 
   9  -8   1      244.70      362.70    104.27 o 
  10  -8   1      151.62      246.93     98.69 o 
  11  -8   1      723.50      823.93    152.90 o 
  -7  -7   1     1231.77     1259.23    139.36 o 
  -6  -7   1     1791.34     1780.31     98.46 o 
  -5  -7   1      103.55      117.53     43.68 o 
  -4  -7   1      809.62      796.38     67.34 o 
  -3  -7   1     4305.10     4059.34    119.78 o 
  -2  -7   1     1736.88     1825.97    183.93 o 
  -1  -7   1       13.11      -10.41     21.42 o 
   0  -7   1     2360.51     2388.23    106.94 o 
   1  -7   1     7882.01     7976.25    143.63 o 
   2  -7   1     2887.39     2804.07    113.84 o 
   3  -7   1      116.85      130.95     43.56 o 
   4  -7   1     2550.31     2561.40    137.32 o 
   5  -7   1     3064.77     2933.40     94.40 o 
   6  -7   1      356.22      304.33     46.16 o 
   7  -7   1       35.22       48.32     36.04 o 
   8  -7   1     2396.81     2577.39    172.03 o 
   9  -7   1     2083.00     1707.39    150.11 o 
  10  -7   1       90.65      296.40    102.50 o 
  11  -7   1      473.67      556.95    140.75 o 
  -8  -6   1       43.31       30.76     75.55 o 
  -7  -6   1      828.52     1032.18    135.42 o 
  -6  -6   1     2651.59     2709.20    112.83 o 
  -5  -6   1     1379.44     1346.26     79.75 o 
  -4  -6   1       59.58       74.67     34.96 o 
  -3  -6   1     3212.39     2763.44    217.65 o 
  -2  -6   1     3241.74     3158.80    112.65 o 
  -1  -6   1     1319.64     1275.46     58.31 o 
   0  -6   1      251.76      375.50     51.93 o 
   1  -6   1     5603.84     5833.09    154.16 o 
   2  -6   1     8205.02     8167.48    127.98 o 
   3  -6   1     4053.60     3940.95    102.82 o 
   4  -6   1      830.83      867.44     52.83 o 
   5  -6   1     7143.07     6989.08    143.92 o 
   6  -6   1     3403.45     3028.94    103.71 o 
   7  -6   1      272.30      275.71     46.53 o 
   8  -6   1     1112.84     1007.33     75.89 o 
   9  -6   1     3148.13     3508.83    171.55 o 
  10  -6   1     1247.52      985.40    142.22 o 
  11  -6   1        0.35       -2.93     75.96 o 
  -9  -5   1      680.18      814.26    127.79 o 
  -8  -5   1      872.14      929.76     84.66 o 
  -7  -5   1       64.49       34.28     38.97 o 
  -6  -5   1     1402.75     1310.71     80.38 o 
  -5  -5   1     3529.62     3423.27    115.19 o 
  -4  -5   1     1902.20     1873.47     79.49 o 
  -3  -5   1       93.22       84.38     27.82 o 
  -2  -5   1     2401.26     2538.06     78.71 o 
  -1  -5   1     7950.78     8079.28    143.92 o 
   0  -5   1      997.60     1077.62     44.15 o 
   1  -5   1     3068.28     3011.45     65.69 o 
   2  -5   1     7446.63     7210.05    240.79 o 
   3  -5   1     8191.44     7669.70    170.36 o 
   4  -5   1       37.39       30.20     19.91 o 
   5  -5   1     1597.36     1438.16     64.79 o 
   6  -5   1     6019.38     5895.24    140.62 o 
   7  -5   1     2302.00     2323.04     96.15 o 
   8  -5   1       12.66      -26.05     58.15 o 
   9  -5   1     2823.36     2971.27    117.98 o 
  10  -5   1     2410.05     2434.83    116.47 o 
  11  -5   1      417.71      341.19    123.53 o 
  -9  -4   1      491.41      418.99    101.07 o 
  -8  -4   1     1692.91     1574.50     95.40 o 
  -7  -4   1     1077.18     1083.66     79.22 o 
  -6  -4   1      141.37      178.37     42.46 o 
  -5  -4   1     3227.32     3085.80    105.92 o 
  -4  -4   1     4420.87     4294.16    307.24 o 
  -3  -4   1      870.35      784.06     66.89 o 
  -2  -4   1     2181.76     2191.11     68.12 o 
  -1  -4   1    13258.73    13893.95    199.93 o 
   0  -4   1     7121.31     7124.67    115.29 o 
   1  -4   1      902.49      921.46     38.24 o 
   2  -4   1     5442.24     3542.99    121.53 o 
   3  -4   1    20669.07    20748.75    306.93 o 
   4  -4   1    10800.56    10251.92    161.85 o 
   5  -4   1        7.99        2.23     18.75 o 
   6  -4   1     4582.41     4590.03     90.14 o 
   7  -4   1     2975.65     3081.17     88.19 o 
   8  -4   1     1094.28     1062.86     54.60 o 
   9  -4   1      771.62      898.85     57.48 o 
  10  -4   1     1323.36     1486.40     93.90 o 
  11  -4   1     1006.28     1187.92    177.54 o 
 -10  -3   1      670.46      754.18    123.85 o 
  -9  -3   1        8.71       50.92     51.79 o 
  -8  -3   1     1137.90     1174.48     86.71 o 
  -7  -3   1     3125.41     3160.62    118.06 o 
  -6  -3   1      400.76      423.73     53.88 o 
  -5  -3   1      214.17      277.59     43.06 o 
  -4  -3   1     4970.81     4789.93    116.39 o 
  -3  -3   1    17495.53    17611.29    254.55 o 
  -2  -3   1     4213.98     4446.60     93.79 o 
  -1  -3   1     2106.48     2370.97    107.86 o 
   0  -3   1     7408.06     6851.22    137.46 o 
   1  -3   1      290.01      255.00     20.42 o 
   2  -3   1    12648.94    12022.35    274.34 o 
   3  -3   1    16043.79    15636.51    202.85 o 
   4  -3   1    17597.53    17489.68    299.68 o 
   5  -3   1     1892.46     2018.09     53.22 o 
   6  -3   1      388.69      400.19     39.57 o 
   7  -3   1     2830.51     3046.91     80.54 o 
   8  -3   1     5245.58     5081.36    110.89 o 
   9  -3   1      218.29      312.97     52.08 o 
  10  -3   1      370.76      461.70     50.02 o 
  11  -3   1     1070.49     1176.41    124.05 o 
 -10  -2   1     1795.95     1636.90    154.95 o 
  -9  -2   1      824.48      773.34     78.64 o 
  -8  -2   1      522.54      413.54     61.53 o 
  -7  -2   1     4700.59     4808.17    144.23 o 
  -6  -2   1     2736.76     2637.91    114.39 o 
  -5  -2   1      662.02      672.49    105.45 o 
  -4  -2   1     4410.14     4561.85    110.13 o 
  -3  -2   1    20540.49    20872.81    284.01 o 
  -2  -2   1    33744.07    33606.96    481.75 o 
  -1  -2   1     3370.25     3894.60     71.74 o 
   1  -2   1    39298.17    39163.45    451.64 o 
   2  -2   1    37948.74    37429.96    520.94 o 
   3  -2   1      129.46      179.57     16.24 o 
   4  -2   1     7481.48     7195.95    100.40 o 
   5  -2   1    10304.00    10252.67    138.40 o 
   6  -2   1     1125.24     1087.63     46.03 o 
   7  -2   1      684.46      805.24     47.10 o 
   8  -2   1     3370.95     3484.08     92.00 o 
   9  -2   1     1886.05     1949.53     76.54 o 
  10  -2   1       23.86      -30.01     41.75 o 
  11  -2   1      429.86      516.93    100.05 o 
 -11  -1   1       85.51      117.88     77.79 o 
 -10  -1   1     1184.83     1175.75    148.31 o 
  -9  -1   1     1709.44     1647.00     96.76 o 
  -8  -1   1       84.95       83.65     49.65 o 
  -7  -1   1     1595.46     1511.24     86.11 o 
  -6  -1   1     4822.98     4556.17    127.62 o 
  -5  -1   1     4039.33     3636.57    103.90 o 
  -4  -1   1      405.31      364.49     67.01 o 
  -3  -1   1     2117.51     2090.06     69.89 o 
  -2  -1   1    70544.34    65368.72   3120.34 o 
  -1  -1   1     6008.73     6540.37    147.12 o 
   0  -1   1      786.71      683.41     29.19 o 
   1  -1   1    41820.95    36301.67    593.99 o 
   2  -1   1    22054.97    20690.89    254.33 o 
   3  -1   1      397.30      418.67     26.72 o 
   4  -1   1     1332.19     1305.33     39.08 o 
   5  -1   1    11764.34    12046.15    156.26 o 
   6  -1   1    13765.08    14172.18    185.43 o 
   7  -1   1      773.09      825.67     77.41 o 
   8  -1   1     1426.43     1457.74     79.49 o 
   9  -1   1     2553.43     2622.16    114.14 o 
  10  -1   1      763.82      833.59    105.81 o 
  11  -1   1        9.24      -33.96     63.37 o 
 -11   0   1      124.87      125.51     81.94 o 
 -10   0   1      472.33      434.89     71.19 o 
  -9   0   1     1918.71     2035.79    108.78 o 
  -8   0   1     2569.66     2338.63    106.41 o 
  -7   0   1       82.54       70.75     40.56 o 
  -6   0   1     4834.69     4635.75    223.88 o 
  -5   0   1     8309.26     8550.00    123.12 o 
  -4   0   1     5875.49     6414.79     94.81 o 
  -3   0   1     1342.34     1441.15     54.65 o 
  -2   0   1    10668.70    10449.04    149.24 o 
  -1   0   1    45588.54    39780.21    665.65 o 
   1   0   1     1057.05     1577.56     41.44 o 
   2   0   1     7512.00     8433.42    118.99 o 
   3   0   1    15641.76    15737.81    170.77 o 
   4   0   1       11.15       -1.25     12.97 o 
   5   0   1     2117.79     2009.77     53.94 o 
   6   0   1    13486.11    12978.73    173.95 o 
   7   0   1     3008.62     2888.40    116.44 o 
   8   0   1      194.87      223.70     51.35 o 
   9   0   1      932.41     1066.76     81.67 o 
  10   0   1     1233.16     1411.93    138.48 o 
  11   0   1      196.41      241.75     86.09 o 
 -11   1   1      544.59      649.34     84.40 o 
 -10   1   1        0.80       31.06     47.85 o 
  -9   1   1     1027.49      989.26     84.55 o 
  -8   1   1     4215.50     4260.01    227.31 o 
  -7   1   1     2793.46     2881.52    219.25 o 
  -6   1   1      208.93      171.48     52.17 o 
  -5   1   1     4243.04     4125.71     80.22 o 
  -4   1   1     9192.51     8506.65    115.80 o 
  -3   1   1     3990.14     4025.83     85.87 o 
  -2   1   1     1234.29     1417.24     67.37 o 
  -1   1   1    46260.55    46304.67    755.74 o 
   0   1   1    21665.21    23689.64    394.88 o 
   1   1   1       53.27       19.69      7.40 o 
   2   1   1     1194.14     1181.76     38.67 o 
   3   1   1     8316.60     8292.66    128.99 o 
   4   1   1     3841.39     3897.79     72.08 o 
   5   1   1      218.98      245.47     24.60 o 
   6   1   1     3970.88     3839.23     81.56 o 
   7   1   1     4482.12     4214.25    132.66 o 
   8   1   1      438.02      460.18    101.92 o 
   9   1   1       11.01      -64.73     50.36 o 
  10   1   1     1141.76     1745.77    151.34 o 
  11   1   1      760.80      794.19    124.19 o 
 -11   2   1     1152.03     1274.99    256.58 o 
 -10   2   1     1062.31     1146.34     93.71 o 
  -9   2   1        1.83       10.24     38.48 o 
  -8   2   1     4214.47     4277.11    139.80 o 
  -7   2   1     6920.83     6954.05    166.23 o 
  -6   2   1     2838.74     2785.49     93.97 o 
  -5   2   1     1083.58     1271.74     61.07 o 
  -4   2   1     7515.27     8384.47    228.57 o 
  -3   2   1     9046.27    10168.08    237.83 o 
  -2   2   1      216.13      209.90     32.19 o 
  -1   2   1     1961.63     2041.85     67.37 o 
   0   2   1     3622.93     3618.12     92.48 o 
   1   2   1     5670.28     5902.56     98.67 o 
   2   2   1       27.28       37.79     14.98 o 
   3   2   1     3067.38     2971.75     74.12 o 
   4   2   1     9311.61     9313.63    124.12 o 
   5   2   1      969.97      903.78     46.70 o 
   6   2   1      309.73      388.94     46.77 o 
   7   2   1     1888.19     1916.18    115.65 o 
   8   2   1     2035.98     2267.03    101.39 o 
   9   2   1      487.29      505.96     97.74 o 
  10   2   1      291.01      203.10     83.17 o 
 -12   3   1       15.85       79.22     96.31 o 
 -11   3   1     1213.52     1587.29    194.55 o 
 -10   3   1     2123.79     1985.30    193.87 o 
  -9   3   1     1310.27     1631.05    153.96 o 
  -8   3   1     1744.37     1757.10     92.01 o 
  -7   3   1     4773.77     5171.58    225.58 o 
  -6   3   1     5492.05     5358.04    212.45 o 
  -5   3   1     1498.24     1498.62    100.64 o 
  -4   3   1     3076.21     2945.80    123.58 o 
  -3   3   1    16201.01    15357.63    323.43 o 
  -2   3   1     7898.88     7823.59    379.91 o 
  -1   3   1      406.84      454.38     39.61 o 
   0   3   1     3976.92     3960.40    112.62 o 
   1   3   1    11705.51    11902.22    176.86 o 
   2   3   1     6044.18     6423.33    145.47 o 
   3   3   1       54.93       64.59     15.84 o 
   4   3   1     5627.19     5603.28     98.00 o 
   5   3   1     3770.15     3805.79    113.30 o 
   6   3   1      565.58      593.76     54.20 o 
   7   3   1      196.98      226.61     46.27 o 
   8   3   1     2221.87     2446.60    161.21 o 
   9   3   1     1552.44     1702.83    148.69 o 
  10   3   1      142.50       45.39     80.65 o 
 -12   4   1      259.62      321.93    132.93 o 
 -11   4   1      246.09      186.01    109.58 o 
 -10   4   1     1601.16     1646.35    177.95 o 
  -9   4   1     2452.60     2327.86    175.77 o 
  -8   4   1      116.08      113.66     82.62 o 
  -7   4   1     1322.71     1558.03    132.83 o 
  -6   4   1     6971.66     6902.93    237.01 o 
  -5   4   1     6351.62     6084.86    206.80 o 
  -4   4   1        1.58       49.55     33.83 o 
  -3   4   1    10815.78    11343.97    377.77 o 
  -2   4   1     4689.64     4984.25    150.25 o 
  -1   4   1     5840.01     4247.49    131.33 o 
   0   4   1       50.89       64.52     24.43 o 
   1   4   1     5361.07     5675.54    130.58 o 
   2   4   1    13114.60    14031.50    231.41 o 
   3   4   1     1149.34     1272.61     41.89 o 
   4   4   1      991.12     1038.66     57.70 o 
   5   4   1     3709.09     3634.84    179.65 o 
   6   4   1     2768.40     2823.13    102.91 o 
   7   4   1      281.47      205.34     68.20 o 
   8   4   1      637.84      598.53    103.86 o 
   9   4   1     1444.93     1339.46    146.03 o 
 -11   5   1       90.74       16.94     92.16 o 
 -10   5   1      713.24      601.80    129.86 o 
  -9   5   1     2044.14     2045.86    173.86 o 
  -8   5   1     1393.05     1069.51    128.47 o 
  -7   5   1      451.22      404.63     82.42 o 
  -6   5   1     2601.61     2299.62    136.78 o 
  -5   5   1     6434.05     6475.52    218.43 o 
  -4   5   1     5948.01     5625.60    163.80 o 
  -3   5   1     1131.70     1324.92    302.07 o 
  -2   5   1     3963.84     4351.06    150.32 o 
  -1   5   1     6061.53     6384.00    184.75 o 
   0   5   1     1688.09     1838.50     58.47 o 
   1   5   1     2471.34     2553.26     74.05 o 
   2   5   1     9132.17     8952.25    128.08 o 
   3   5   1     5860.36     6310.95    137.88 o 
   4   5   1      995.36      971.05     60.44 o 
   5   5   1     1373.39     1515.17     76.67 o 
   6   5   1     3124.88     3118.74    113.42 o 
   7   5   1     1588.71     1528.50    138.00 o 
   8   5   1        1.40      -52.34     57.38 o 
   9   5   1      367.78      263.54     99.30 o 
 -11   6   1      758.83      592.95    137.28 o 
 -10   6   1       37.34       16.13     82.49 o 
  -9   6   1      853.99      731.18    122.15 o 
  -8   6   1     1259.85     1162.40    127.11 o 
  -7   6   1     2624.55     2792.49    163.25 o 
  -6   6   1       18.15      -35.26     44.85 o 
  -5   6   1     5324.66     5217.11    198.70 o 
  -4   6   1     7153.72     7083.89    193.82 o 
  -3   6   1     1121.57     1036.98     81.39 o 
  -2   6   1     1189.22     1356.40     90.23 o 
  -1   6   1     4542.43     4092.61    153.11 o 
   0   6   1     7917.32     7935.50    145.82 o 
   1   6   1      139.36      188.50     29.74 o 
   2   6   1     1376.44     1364.68     49.37 o 
   3   6   1     5047.80     5245.61    255.35 o 
   4   6   1     2220.31     2466.73     95.61 o 
   5   6   1       28.61       32.60     32.94 o 
   6   6   1     1044.87     1090.27    116.77 o 
   7   6   1     1903.69     1943.11    157.40 o 
   8   6   1      320.57      227.73     89.03 o 
 -11   7   1     1039.67      781.46    146.10 o 
 -10   7   1      911.60      808.75    135.08 o 
  -9   7   1       23.01       75.48     74.93 o 
  -8   7   1     1166.08     1285.09    138.95 o 
  -7   7   1     2215.23     2188.36    150.73 o 
  -6   7   1     1560.62     1543.26    125.68 o 
  -5   7   1      554.40      676.60    108.75 o 
  -4   7   1     5865.18     5864.26    185.57 o 
  -3   7   1     4306.83     4160.93    172.23 o 
  -2   7   1      286.02      381.62     63.37 o 
  -1   7   1     2065.48     2103.25     71.23 o 
   0   7   1     3969.18     3682.16     99.37 o 
   1   7   1     3503.38     3693.06    104.23 o 
   2   7   1      287.99      342.56     51.05 o 
   3   7   1     1916.22     1841.92     83.12 o 
   4   7   1     3182.99     3360.24    116.95 o 
   5   7   1     1580.53     1660.23     88.01 o 
   6   7   1      149.19      172.06     72.83 o 
   7   7   1      687.37      598.39    115.84 o 
 -11   8   1      469.94      689.12    148.82 o 
 -10   8   1      893.56      958.59    142.83 o 
  -9   8   1      369.20      502.36    108.90 o 
  -8   8   1      280.82      397.14    100.39 o 
  -7   8   1     2063.40     1957.20    148.00 o 
  -6   8   1     2257.76     2122.56    150.79 o 
  -5   8   1      602.63      735.57    160.49 o 
  -4   8   1     1421.90     1551.01    105.63 o 
  -3   8   1     3910.10     3900.24    176.72 o 
  -2   8   1     3905.53     3691.27    168.56 o 
  -1   8   1       18.18       44.87     23.23 o 
   0   8   1     2122.02     2156.36     80.70 o 
   1   8   1     4579.56     4623.47    214.83 o 
   2   8   1     1586.15     1627.18    125.17 o 
   3   8   1       63.97       61.93     33.72 o 
   4   8   1     1490.60     1523.67    169.61 o 
   5   8   1     1895.46     1828.79    140.93 o 
   6   8   1      196.01      296.81     93.79 o 
 -10   9   1      678.49      669.65    135.31 o 
  -9   9   1      910.66     1068.42    147.66 o 
  -8   9   1      259.82      293.00     92.70 o 
  -7   9   1      837.82      730.50    114.46 o 
  -6   9   1     2320.59     2434.16    142.17 o 
  -5   9   1     2717.05     2759.47    298.97 o 
  -4   9   1      225.00      166.62     41.87 o 
  -3   9   1     1131.42     1218.67    106.70 o 
  -2   9   1     4327.57     4151.41    190.53 o 
  -1   9   1     1820.85     1774.76    123.51 o 
   0   9   1        3.99      -22.08     25.29 o 
   1   9   1     1507.91     1423.46     75.74 o 
   2   9   1     2416.71     2292.14     96.70 o 
   3   9   1      628.73      680.53     68.19 o 
   4   9   1      185.14      106.18     68.74 o 
   5   9   1     1178.20     1076.04    124.19 o 
 -10  10   1      177.03       75.68     95.15 o 
  -9  10   1      887.06      830.66    144.26 o 
  -8  10   1     1115.72     1444.05    162.09 o 
  -7  10   1       45.89       26.41     67.31 o 
  -6  10   1      680.62      770.34    206.73 o 
  -5  10   1     1718.78     1936.85    133.14 o 
  -4  10   1     1335.33     1542.76     96.66 o 
  -3  10   1        3.78       31.65     44.04 o 
  -2  10   1     3007.09     3219.69    177.54 o 
  -1  10   1     3670.22     4017.76    198.02 o 
   0  10   1     1144.24     1292.85    122.35 o 
   1  10   1      239.21      206.43     65.41 o 
   2  10   1     1405.26     1450.51    125.21 o 
   3  10   1     1099.18     1275.93     89.59 o 
   4  10   1      103.75       36.62     63.09 o 
  -9  11   1      337.22      266.67    107.26 o 
  -8  11   1     1108.88      981.59    151.95 o 
  -7  11   1      795.56      588.66    118.36 o 
  -6  11   1       12.43       48.77     65.87 o 
  -5  11   1      937.26      844.41    116.82 o 
  -4  11   1     1989.20     1952.37    157.80 o 
  -3  11   1      664.14      604.38    105.70 o 
  -2  11   1      102.22       65.34     62.55 o 
  -1  11   1      822.27     1029.29    122.21 o 
   0  11   1      973.75     1129.94    123.71 o 
   1  11   1      118.49      170.49     67.04 o 
   2  11   1      284.00      311.11     83.64 o 
  -7  12   1      642.86      585.60    123.47 o 
  -6  12   1      265.67      217.81     92.29 o 
  -5  12   1      112.56      104.83    117.17 o 
  -4  12   1     1304.77     1334.45    107.56 o 
  -3  12   1     1180.97     1503.11    152.09 o 
  -2  12   1      213.59      327.44     88.96 o 
  -1  12   1      116.06       86.77     62.41 o 
   0  12   1      854.45      975.40    129.50 o 
  -1 -12   2      683.88      706.88    119.56 o 
   0 -12   2     1142.58     1034.26    134.80 o 
   1 -12   2       16.10        4.42     52.41 o 
   2 -12   2      373.78      377.33     94.47 o 
   3 -12   2      926.72     1101.70    141.13 o 
   4 -12   2      964.59      984.86    131.06 o 
   5 -12   2       11.60       76.02     67.72 o 
   6 -12   2      420.91      380.81    208.13 o 
   7 -12   2      775.23      767.60    208.70 o 
  -3 -11   2      691.57      708.99    120.45 o 
  -2 -11   2      150.74      174.51     74.46 o 
  -1 -11   2      352.19      428.31     95.02 o 
   0 -11   2     1651.27     1533.33    146.10 o 
   1 -11   2      591.42      615.00    107.20 o 
   2 -11   2        1.42        7.42     49.89 o 
   3 -11   2      672.36      711.58    109.69 o 
   4 -11   2     1719.35     1620.97    153.18 o 
   5 -11   2     1162.27     1189.75    138.82 o 
   6 -11   2       26.74      -62.09     53.94 o 
   7 -11   2      475.11      325.98     95.54 o 
   8 -11   2      680.94      682.11    133.31 o 
   9 -11   2      127.30       77.04     95.02 o 
  -4 -10   2      373.59      379.24     97.53 o 
  -3 -10   2     1134.44     1433.91    145.69 o 
  -2 -10   2     1076.64     1185.74    131.40 o 
  -1 -10   2       22.18       74.93     54.45 o 
   0 -10   2      742.04      878.98    112.69 o 
   1 -10   2     1978.63     2361.68    153.99 o 
   2 -10   2     1328.53     1391.92    119.49 o 
   3 -10   2      188.57      125.98     57.45 o 
   4 -10   2      907.34     1032.15    120.04 o 
   5 -10   2     1924.04     1990.13    150.52 o 
   6 -10   2      538.67      728.96    112.10 o 
   7 -10   2       70.97       95.74     69.01 o 
   8 -10   2     1076.57     1097.82    144.26 o 
   9 -10   2     1154.11     1454.46    167.53 o 
  10 -10   2       28.72       52.82     87.39 o 
  -5  -9   2      762.73      851.37     82.68 o 
  -4  -9   2       18.17       -1.14     41.50 o 
  -3  -9   2      696.27      693.36     99.33 o 
  -2  -9   2     1855.64     1968.28     92.63 o 
  -1  -9   2     1639.00     1725.02    131.33 o 
   0  -9   2       94.57      151.57     54.59 o 
   1  -9   2     1313.20     1293.80    119.29 o 
   2  -9   2     4162.81     4213.81    194.35 o 
   3  -9   2      745.79      761.12     99.35 o 
   4  -9   2      447.36      396.39     81.74 o 
   5  -9   2     1294.61     1292.23    126.03 o 
   6  -9   2     1910.81     1903.47    163.21 o 
   7  -9   2      338.80      414.90     92.59 o 
   8  -9   2      508.61      366.17    101.82 o 
   9  -9   2     1191.01     1289.44    155.15 o 
  10  -9   2      438.20      420.35    115.57 o 
  -6  -8   2      526.47      466.63     72.15 o 
  -5  -8   2     2207.71     2220.52    107.97 o 
  -4  -8   2     1118.58     1166.49     85.33 o 
  -3  -8   2        0.73       11.27     31.86 o 
  -2  -8   2     1850.21     1804.54     83.13 o 
  -1  -8   2     3824.52     3689.12    110.57 o 
   0  -8   2     2656.54     2721.58    151.13 o 
   1  -8   2      381.24      412.66     72.69 o 
   2  -8   2     4567.58     4586.10    192.71 o 
   3  -8   2     3727.04     3980.27    179.44 o 
   4  -8   2      109.85      159.72     47.13 o 
   5  -8   2      286.41      319.35     39.41 o 
   6  -8   2     2036.02     2146.29     90.09 o 
   7  -8   2     3807.28     3932.52    135.07 o 
   8  -8   2       76.54        9.16     34.47 o 
   9  -8   2      606.64      677.31     76.59 o 
  10  -8   2     1067.73      785.82    135.42 o 
  11  -8   2      243.99      238.96    106.24 o 
  -7  -7   2      744.54      770.19     83.02 o 
  -6  -7   2        3.27       40.47     37.15 o 
  -5  -7   2     1354.68     1273.07     82.69 o 
  -4  -7   2     2276.99     2208.34     98.88 o 
  -3  -7   2     1137.51     1182.92     70.64 o 
  -2  -7   2      284.11      265.26     41.12 o 
  -1  -7   2     3193.52     3203.01     95.52 o 
   0  -7   2     4228.20     4135.19    156.68 o 
   1  -7   2      954.16     1034.00     47.87 o 
   2  -7   2     2419.18     2365.14     99.08 o 
   3  -7   2     3741.33     3584.02    103.95 o 
   4  -7   2     3350.77     3124.47    280.43 o 
   5  -7   2       81.19       42.28     27.88 o 
   6  -7   2     2349.06     2399.17     91.02 o 
   7  -7   2     4262.68     4061.74    191.86 o 
   8  -7   2     1454.39     1546.01    228.71 o 
   9  -7   2        1.21       26.66     38.46 o 
  10  -7   2      819.82      708.19     77.77 o 
  11  -7   2     1139.03     1191.11    172.03 o 
  -8  -6   2      570.66      471.73     79.87 o 
  -7  -6   2     2001.62     1983.37    155.05 o 
  -6  -6   2      962.72     1055.78    181.96 o 
  -5  -6   2      230.61      216.33     45.47 o 
  -4  -6   2     2856.82     2860.54    104.52 o 
  -3  -6   2     3097.46     3109.19    101.89 o 
  -2  -6   2      416.68      504.61     97.19 o 
  -1  -6   2     3210.87     3237.55    177.91 o 
   0  -6   2     9105.58     9015.86    154.56 o 
   1  -6   2     8142.90     7818.50    131.23 o 
   2  -6   2        6.57       45.57     20.10 o 
   3  -6   2      597.84      489.52     40.77 o 
   4  -6   2     4506.09     4789.32    216.84 o 
   5  -6   2     2722.93     2480.55     94.18 o 
   6  -6   2        0.93      -18.81     21.75 o 
   7  -6   2     3005.62     2925.45    129.87 o 
   8  -6   2     2846.70     3015.41    115.16 o 
   9  -6   2      657.95      668.73     70.76 o 
  10  -6   2      249.71      213.56     67.24 o 
  11  -6   2     1316.20     1270.22    140.93 o 
  -9  -5   2      256.60      142.59     84.05 o 
  -8  -5   2       44.36       13.32     48.22 o 
  -7  -5   2     1331.85     1354.36     91.62 o 
  -6  -5   2     1650.91     1587.26     86.92 o 
  -5  -5   2      350.10      427.64     92.43 o 
  -4  -5   2      782.32      697.51    112.19 o 
  -3  -5   2     3755.57     3601.97    136.13 o 
  -2  -5   2     1883.08     1841.61     68.47 o 
  -1  -5   2      506.97      523.96     56.15 o 
   0  -5   2     3928.93     4069.31    126.00 o 
   1  -5   2     7556.92     6852.30    163.66 o 
   2  -5   2     5061.82     4894.00    106.73 o 
   3  -5   2     1105.73     1043.91    142.49 o 
   4  -5   2    13039.25    12536.69    209.76 o 
   5  -5   2    11132.57    10939.00    182.60 o 
   6  -5   2     2589.90     2500.00     91.06 o 
   7  -5   2     1763.54     1749.92    104.15 o 
   8  -5   2     2290.65     2355.12    100.62 o 
   9  -5   2     2594.55     2674.95    113.20 o 
  10  -5   2      181.79      224.47     54.01 o 
  11  -5   2      271.36      426.20     86.23 o 
  -9  -4   2     1129.94     1320.11    100.90 o 
  -8  -4   2      440.63      387.30     64.77 o 
  -7  -4   2      139.93      174.02     60.81 o 
  -6  -4   2     2515.49     2434.59    102.52 o 
  -5  -4   2     3311.42     3193.05    107.93 o 
  -4  -4   2     1701.00     1678.11     75.36 o 
  -3  -4   2     2321.88     2365.52     79.80 o 
  -2  -4   2    13896.25    14076.40    334.05 o 
  -1  -4   2    14176.49    14416.10    160.41 o 
   0  -4   2       95.62       92.94     13.34 o 
   1  -4   2    10819.75    10526.63    396.92 o 
   2  -4   2    12308.49    11732.57    181.03 o 
   3  -4   2     3383.04     3456.88     85.53 o 
   4  -4   2      505.26      427.11     87.31 o 
   5  -4   2     5991.07     5901.67    106.03 o 
   6  -4   2     6502.41     6162.83    106.46 o 
   7  -4   2       48.56       47.89     24.41 o 
   8  -4   2     1379.84     1424.50     67.81 o 
   9  -4   2     3340.55     3218.50    119.68 o 
  10  -4   2      920.19     1095.72     87.08 o 
  11  -4   2       27.51       81.19     55.13 o 
 -10  -3   2       94.20      105.25     53.37 o 
  -9  -3   2     1865.06     1712.82    105.49 o 
  -8  -3   2     1387.27     1295.68     91.57 o 
  -7  -3   2      120.35      144.52     58.46 o 
  -6  -3   2     1497.35     1516.68     83.83 o 
  -5  -3   2     5445.88     5142.63    134.43 o 
  -4  -3   2     8407.96     7690.85    156.81 o 
  -3  -3   2      900.77      950.32     70.70 o 
  -2  -3   2    16222.88    16574.52    233.80 o 
  -1  -3   2    22750.94    22143.19    405.12 o 
   0  -3   2     7236.49     7212.49    514.65 o 
   1  -3   2     2560.96     2412.55    308.73 o 
   2  -3   2    24592.28    24193.09    319.89 o 
   3  -3   2    35583.15    34483.92    331.27 o 
   4  -3   2     6407.36     6238.31     90.52 o 
   5  -3   2     3871.60     3880.56     74.86 o 
   6  -3   2     5611.65     5666.65    102.25 o 
   7  -3   2     2741.32     2842.69     79.86 o 
   8  -3   2      114.67      222.54     35.84 o 
   9  -3   2      999.82     1141.71     61.85 o 
  10  -3   2     1415.51     1507.21     82.89 o 
  11  -3   2      539.81      672.65    104.13 o 
 -10  -2   2      219.88      224.55     61.08 o 
  -9  -2   2      626.89      714.98     86.80 o 
  -8  -2   2     2790.94     2641.43    116.34 o 
  -7  -2   2     1230.41     1275.80     97.96 o 
  -6  -2   2      110.38      146.80     43.77 o 
  -5  -2   2     4473.81     4286.86    119.25 o 
  -4  -2   2    12884.93    13300.34    220.23 o 
  -3  -2   2    15884.29    16276.35    239.94 o 
  -2  -2   2     1940.87     2127.67    107.72 o 
  -1  -2   2    52522.52    51062.68   1120.68 o 
   0  -2   2     6002.71     5835.26    139.57 o 
   1  -2   2      242.82      147.50     24.36 o 
   2  -2   2     1898.45     1996.86     74.38 o 
   3  -2   2     8540.83     8630.27    105.19 o 
   4  -2   2    14150.11    14291.98    193.36 o 
   5  -2   2      114.00      155.96     21.66 o 
   6  -2   2     3748.47     3728.93     81.48 o 
   7  -2   2     5496.68     5212.42    105.47 o 
   8  -2   2     2628.53     2608.96    121.78 o 
   9  -2   2        0.49      -36.32     25.83 o 
  10  -2   2     1124.06     1306.05    122.69 o 
  11  -2   2      906.81     1013.17    120.58 o 
 -11  -1   2     1027.04     1046.37    100.54 o 
 -10  -1   2     1082.36     1180.62     99.35 o 
  -9  -1   2       17.30      -15.98     41.85 o 
  -8  -1   2     2917.11     2857.83    122.27 o 
  -7  -1   2     3422.09     3274.84    119.78 o 
  -6  -1   2     2484.89     2342.58     94.94 o 
  -5  -1   2     1250.25     1126.91    139.74 o 
  -4  -1   2    12968.23    12072.00    201.88 o 
  -3  -1   2    10080.95     9964.08    165.61 o 
  -2  -1   2      633.59      719.84     38.32 o 
  -1  -1   2     6250.49     6581.74    144.36 o 
   0  -1   2    25416.77    25186.56    428.09 o 
   1  -1   2     9588.16    11012.39    144.05 o 
   2  -1   2     9636.46    10282.61    195.91 o 
   3  -1   2     1158.73     1192.24     33.37 o 
   4  -1   2    12911.56    12608.58    152.41 o 
   5  -1   2     5559.79     5601.55     94.91 o 
   6  -1   2       43.27       38.55     20.03 o 
   7  -1   2     2533.35     2446.38     98.07 o 
   8  -1   2     3579.86     3566.54     92.94 o 
   9  -1   2      722.57      734.78     92.82 o 
  10  -1   2      150.80       29.54     61.05 o 
  11  -1   2      841.98      935.05    120.17 o 
 -11   0   2      514.11      464.17     79.19 o 
 -10   0   2     1474.12     1759.41    113.58 o 
  -9   0   2      390.49      490.54     72.49 o 
  -8   0   2      227.76      229.64     85.28 o 
  -7   0   2     3356.01     2983.25    112.70 o 
  -6   0   2     5933.33     5325.86    140.76 o 
  -5   0   2     1604.36     1489.97     69.33 o 
  -4   0   2     2672.24     2689.88     82.16 o 
  -3   0   2     6017.27     5954.85    186.72 o 
  -2   0   2     3995.32     4280.63    138.61 o 
  -1   0   2     6678.73     6990.65    161.75 o 
   0   0   2    13608.46    14454.43    256.75 o 
   2   0   2     1916.01     1705.86     35.18 o 
   3   0   2       18.13       27.99     13.54 o 
   4   0   2     4527.95     4608.61     78.79 o 
   5   0   2    12126.13    11986.00    157.11 o 
   6   0   2     2000.79     1985.42     60.40 o 
   7   0   2      496.97      595.94     41.50 o 
   8   0   2     3071.86     3110.16    115.55 o 
   9   0   2     1317.62     1387.91    121.94 o 
  10   0   2      163.79      161.24     78.75 o 
  11   0   2      287.99      573.48    110.67 o 
 -11   1   2       36.69      -23.67     48.32 o 
 -10   1   2     1846.31     1786.57    111.21 o 
  -9   1   2     1699.82     1636.31     99.96 o 
  -8   1   2     1570.63     1495.12    170.60 o 
  -7   1   2      786.21      819.21     70.07 o 
  -6   1   2     9021.01     8761.82    183.37 o 
  -5   1   2     6605.10     6799.47    146.86 o 
  -4   1   2      419.17      627.35    115.12 o 
  -3   1   2     2503.22     2384.13    109.69 o 
  -2   1   2     3672.39     3914.94    123.64 o 
  -1   1   2    15902.58    17832.95    322.75 o 
   0   1   2       14.82       20.84     10.71 o 
   1   1   2    14652.20    16604.72    241.26 o 
   2   1   2    16817.11    17807.79    182.68 o 
   3   1   2     2960.04     3186.56     66.45 o 
   4   1   2      137.18      158.72     20.91 o 
   5   1   2     5567.37     5668.71     97.36 o 
   6   1   2     4172.60     4170.26    103.76 o 
   7   1   2      270.01      318.65     47.30 o 
   8   1   2      640.31      609.01     89.10 o 
   9   1   2     1535.20     1535.84    131.88 o 
  10   1   2     1038.58     1240.04    135.62 o 
 -11   2   2      235.61      222.76    104.34 o 
 -10   2   2      457.11      497.31     73.01 o 
  -9   2   2     1745.10     1923.04    106.32 o 
  -8   2   2     4711.51     4426.63    143.29 o 
  -7   2   2      260.62      299.98     50.95 o 
  -6   2   2     3323.62     3281.62    171.14 o 
  -5   2   2    11490.74    12043.15    326.90 o 
  -4   2   2     8512.10     8746.29    245.04 o 
  -3   2   2      950.07      782.69     66.41 o 
  -2   2   2    12421.69    13036.85    271.44 o 
  -1   2   2    32949.40    34212.42    496.89 o 
   0   2   2     2470.64     2601.61     73.76 o 
   1   2   2       19.18       27.09     13.09 o 
   2   2   2     6553.50     6630.83    110.52 o 
   3   2   2     6226.51     6340.65     92.21 o 
   4   2   2      523.07      562.78     41.88 o 
   5   2   2     1961.87     1898.73     67.79 o 
   6   2   2     4424.41     4522.42    120.35 o 
   7   2   2     1685.31     1716.08     81.62 o 
   8   2   2      122.85      101.89     61.87 o 
   9   2   2      568.22      606.56    102.77 o 
  10   2   2     1402.38     1318.57    140.38 o 
 -11   3   2     1021.75     1075.30    170.60 o 
 -10   3   2      100.18       97.26     91.41 o 
  -9   3   2      465.84      611.53    128.37 o 
  -8   3   2     5217.45     5160.63    248.17 o 
  -7   3   2     3692.46     3860.43    197.88 o 
  -6   3   2        1.73       47.44     55.81 o 
  -5   3   2     8735.64     9602.67    276.14 o 
  -4   3   2     7424.71     7757.34    222.59 o 
  -3   3   2     5989.00     6217.08    177.74 o 
  -2   3   2     3056.09     2888.40     90.33 o 
  -1   3   2    13673.26    13160.43    267.84 o 
   0   3   2     7145.43     7402.54    170.19 o 
   1   3   2      404.80      446.56     28.98 o 
   2   3   2     2269.05     2283.56     50.73 o 
   3   3   2    10174.17    10000.13    195.51 o 
   4   3   2     6767.41     6657.74    120.02 o 
   5   3   2      106.61       97.52     29.87 o 
   6   3   2      466.20      503.02     51.80 o 
   7   3   2     2599.02     2920.55    158.76 o 
   8   3   2     1764.10     2076.83    146.71 o 
   9   3   2       15.26      -27.70     57.58 o 
  10   3   2      661.90      648.01    122.17 o 
 -12   4   2      238.58      293.41    130.20 o 
 -11   4   2     1297.84     1605.32    196.86 o 
 -10   4   2      736.74      761.87    145.42 o 
  -9   4   2       24.82       37.71     78.13 o 
  -8   4   2     1574.49     1384.85    147.94 o 
  -7   4   2     5041.41     5575.59    236.19 o 
  -6   4   2     1810.07     1815.59    125.41 o 
  -5   4   2      878.69     1104.01     91.59 o 
  -4   4   2     7854.96     7408.19    218.16 o 
  -3   4   2     8664.68     8062.81    216.46 o 
  -2   4   2      635.45      656.28     97.42 o 
  -1   4   2      550.81      587.98     52.54 o 
   0   4   2     5677.48     5368.58    150.32 o 
   1   4   2     7089.12     7215.75    105.14 o 
   2   4   2      567.99      590.13     31.13 o 
   3   4   2     2040.86     2028.65     79.14 o 
   4   4   2     9117.25     9145.29    227.14 o 
   5   4   2     2924.87     3018.08     99.36 o 
   6   4   2        0.77      -57.57     38.38 o 
   7   4   2     1307.51     1211.53    118.40 o 
   8   4   2     2118.02     2267.70    163.93 o 
   9   4   2      529.96      457.03    109.37 o 
 -11   5   2      786.23     1136.40    171.35 o 
 -10   5   2     1337.21     1453.30    169.58 o 
  -9   5   2      748.81      648.14    121.15 o 
  -8   5   2       91.02       58.06     69.76 o 
  -7   5   2     2098.34     1882.62    139.84 o 
  -6   5   2     4446.58     4400.67    192.10 o 
  -5   5   2      818.74      842.23     87.71 o 
  -4   5   2     2320.35     2227.28    116.43 o 
  -3   5   2     4838.05     4715.58    140.58 o 
  -2   5   2     4119.72     4297.98    150.73 o 
  -1   5   2     1912.02     2026.34     98.06 o 
   0   5   2     1610.34     1639.55     85.13 o 
   1   5   2    13975.36    14459.28    179.21 o 
   2   5   2     2876.62     2982.28     68.83 o 
   3   5   2       39.65       55.12     24.58 o 
   4   5   2     2387.53     2112.86     82.58 o 
   5   5   2     4903.01     4890.55    134.24 o 
   6   5   2     1300.04     1478.82    126.91 o 
   7   5   2      154.38       93.59     63.30 o 
   8   5   2     1041.82      983.98    126.30 o 
 -11   6   2       26.96      -87.58     83.02 o 
 -10   6   2     1107.24      857.41    140.04 o 
  -9   6   2     1415.98     1146.81    144.40 o 
  -8   6   2      622.10      472.95     98.35 o 
  -7   6   2       39.34      -29.20     44.78 o 
  -6   6   2     4338.65     4463.68    197.48 o 
  -5   6   2     3433.38     3221.67    156.17 o 
  -4   6   2      118.14      177.16     78.37 o 
  -3   6   2     3493.86     3686.17    131.69 o 
  -2   6   2     7367.40     7000.85    213.81 o 
  -1   6   2     6482.04     6171.82    194.35 o 
   0   6   2      456.91      432.58     37.88 o 
   1   6   2     5461.31     5375.25     98.84 o 
   2   6   2     8030.60     7845.72    135.12 o 
   3   6   2     2359.37     2450.44     87.72 o 
   4   6   2      218.87      252.16     43.38 o 
   5   6   2     2977.53     3290.94    174.41 o 
   6   6   2     3140.74     3116.26    178.15 o 
   7   6   2        9.65      -25.66     62.69 o 
   8   6   2       84.13      193.23     87.25 o 
 -11   7   2      225.56       93.52    106.31 o 
 -10   7   2       68.92      104.95     88.14 o 
  -9   7   2     1404.16     1111.16    138.89 o 
  -8   7   2     1330.51     1288.35    139.57 o 
  -7   7   2      571.49      890.20    117.25 o 
  -6   7   2     1016.05     1240.65    120.38 o 
  -5   7   2     5108.85     5248.07    213.40 o 
  -4   7   2     4959.75     5035.00    172.13 o 
  -3   7   2      166.23      139.32     62.11 o 
  -2   7   2     3528.20     3464.60    153.45 o 
  -1   7   2     6793.90     6361.27    211.09 o 
   0   7   2     2126.86     2222.93    118.20 o 
   1   7   2      569.02      528.05     38.27 o 
   2   7   2     3749.77     3883.10    114.90 o 
   3   7   2     2861.25     3127.50    175.63 o 
   4   7   2      297.76      288.34     55.61 o 
   5   7   2      368.23      492.97     94.88 o 
   6   7   2     2057.40     1960.12    158.28 o 
   7   7   2      606.58      655.23    118.97 o 
 -11   8   2      553.51      504.54    133.20 o 
 -10   8   2       94.37       82.15     86.64 o 
  -9   8   2      655.85      706.75    121.33 o 
  -8   8   2     2451.15     2681.71    185.91 o 
  -7   8   2     1568.23     1424.52    140.25 o 
  -6   8   2      126.47      121.89     63.77 o 
  -5   8   2     2152.35     2160.65    145.76 o 
  -4   8   2     5347.78     5581.87    192.58 o 
  -3   8   2     1781.00     1717.60    118.54 o 
  -2   8   2      183.47      219.63     57.99 o 
  -1   8   2     4812.98     4649.53    183.80 o 
   0   8   2     4896.73     4767.28    123.42 o 
   1   8   2     1903.10     1914.62     82.02 o 
   2   8   2       58.66       93.28     32.83 o 
   3   8   2     2242.70     2248.50     96.99 o 
   4   8   2     1583.99     1542.85    133.51 o 
   5   8   2       34.14       60.30     63.09 o 
   6   8   2      411.97      378.49     98.76 o 
 -10   9   2      407.15      453.42    124.01 o 
  -9   9   2        2.68       -0.34     68.88 o 
  -8   9   2      912.45      982.00    137.46 o 
  -7   9   2     2185.57     2260.22    164.81 o 
  -6   9   2     1550.21     1532.17    133.85 o 
  -5   9   2        7.61       33.24     58.46 o 
  -4   9   2     1374.85     1563.39    118.56 o 
  -3   9   2     2721.33     2589.98    156.10 o 
  -2   9   2      952.19      962.81    102.82 o 
  -1   9   2      958.56     1105.58    107.79 o 
   0   9   2     2837.57     2658.72     96.03 o 
   1   9   2     2336.33     2415.49     95.75 o 
   2   9   2       90.56      150.50     70.58 o 
   3   9   2      383.33      445.30     60.13 o 
   4   9   2     1402.06     1706.78    146.17 o 
   5   9   2      796.86      808.68    119.63 o 
  -9  10   2      429.47      412.18    115.43 o 
  -8  10   2       11.23      -53.77     62.55 o 
  -7  10   2     1366.73     1185.06    143.04 o 
  -6  10   2     2110.94     2076.96    162.63 o 
  -5  10   2      506.43      584.16     97.88 o 
  -4  10   2      150.82      162.39     72.76 o 
  -3  10   2     2073.58     2059.07    144.47 o 
  -2  10   2     2240.28     2385.56    154.88 o 
  -1  10   2      724.87      855.64    106.36 o 
   0  10   2      220.50      290.08     73.44 o 
   1  10   2     1425.78     1401.25    118.13 o 
   2  10   2      849.38      974.21     77.96 o 
   3  10   2       12.66      -46.76     57.79 o 
  -8  11   2      175.91      244.20    101.28 o 
  -7  11   2      114.52      170.90     84.33 o 
  -6  11   2      931.76      866.37    121.87 o 
  -5  11   2     1099.21      936.97    121.62 o 
  -4  11   2      128.41      159.12     87.05 o 
  -3  11   2      479.61      512.98     98.62 o 
  -2  11   2     1347.21     1575.31    134.60 o 
  -1  11   2      969.92     1128.65    125.96 o 
   0  11   2       55.83       43.90     55.27 o 
   1  11   2      870.08      855.30    112.62 o 
  -7  12   2       44.76      -74.04     63.49 o 
  -6  12   2      253.21      219.46     92.01 o 
  -5  12   2     1085.89      732.89    301.22 o 
  -4  12   2      648.04      799.56    326.37 o 
  -3  12   2        0.68        9.12     57.58 o 
  -2  12   2      228.46      160.36     72.01 o 
  -1  12   2      496.66      446.21     98.76 o 
   0  12   2      253.65      257.41     85.07 o 
   0 -12   3        3.10      -15.38     56.43 o 
   1 -12   3      900.11     1143.48    139.57 o 
   2 -12   3      836.27      906.94    129.63 o 
   3 -12   3      474.44      654.21    114.00 o 
   4 -12   3       27.17        1.97     61.46 o 
   5 -12   3      849.35      750.03    127.25 o 
   6 -12   3      954.72      960.29    406.56 o 
   7 -12   3      135.25      126.38     95.51 o 
  -3 -11   3        6.54      -10.75     59.96 o 
  -2 -11   3      510.13      384.41     94.34 o 
  -1 -11   3     1474.01     1605.05    141.40 o 
   0 -11   3      599.63      621.06    108.28 o 
   1 -11   3      197.62      188.60     74.19 o 
   2 -11   3      890.43      936.21    121.13 o 
   3 -11   3      822.33     1039.37    126.84 o 
   4 -11   3      451.94      364.53     89.98 o 
   5 -11   3      122.21       66.02     62.07 o 
   6 -11   3     1113.29      757.28    231.36 o 
   7 -11   3      653.24      656.91    282.55 o 
   8 -11   3       24.11       -8.03     79.36 o 
  -4 -10   3      932.28     1188.05    142.97 o 
  -3 -10   3      743.88      958.73    129.29 o 
  -2 -10   3        3.07      -20.76     41.24 o 
  -1 -10   3     1429.75     1476.85    144.81 o 
   0 -10   3     2014.64     1954.41    143.51 o 
   1 -10   3      571.05      643.65     99.10 o 
   2 -10   3      186.89      205.82     68.67 o 
   3 -10   3     1384.46     1503.32    127.45 o 
   4 -10   3     1441.82     1264.33    129.16 o 
   5 -10   3      480.61      459.48     92.63 o 
   6 -10   3      454.87      537.03    128.91 o 
   7 -10   3      817.94      814.31    116.35 o 
   8 -10   3      735.00      784.59    133.10 o 
   9 -10   3       11.21      -90.74     60.49 o 
  -5  -9   3       20.90      -33.43     61.04 o 
  -4  -9   3     1264.08     1293.35    182.33 o 
  -3  -9   3     1366.06     1448.38    192.24 o 
  -2  -9   3      728.32      779.76    107.92 o 
  -1  -9   3      218.74      304.85     75.07 o 
   0  -9   3     1922.53     1987.68    141.81 o 
   1  -9   3     2197.77     2154.61    142.83 o 
   2  -9   3      257.52      266.19     67.04 o 
   3  -9   3     1258.80     1367.22    125.14 o 
   4  -9   3     1792.65     1984.27     92.32 o 
   5  -9   3     2226.91     1950.29     92.21 o 
   6  -9   3      149.19      137.55     42.32 o 
   7  -9   3     1215.06     1224.52    123.94 o 
   8  -9   3     2731.02     2803.96    123.42 o 
   9  -9   3      773.23      719.92     80.24 o 
  10  -9   3       84.88       47.98     83.03 o 
  -6  -8   3     1123.53      967.63    173.86 o 
  -5  -8   3      584.21      519.17     79.67 o 
  -4  -8   3       61.27       95.06     43.35 o 
  -3  -8   3     1817.11     1666.98    116.87 o 
  -2  -8   3     1877.43     1810.14     85.42 o 
  -1  -8   3      796.66      713.46     69.14 o 
   0  -8   3      880.17      923.34    100.71 o 
   1  -8   3     4719.56     4949.27    201.69 o 
   2  -8   3     4985.62     4912.10    195.88 o 
   3  -8   3        4.55      -15.09     21.05 o 
   4  -8   3     1863.68     1773.67     82.17 o 
   5  -8   3     2342.93     2365.37    177.67 o 
   6  -8   3     1023.87     1134.94    169.93 o 
   7  -8   3      171.53      147.10     42.54 o 
   8  -8   3     2215.08     2102.81    224.80 o 
   9  -8   3     1457.07     1499.39    191.93 o 
  10  -8   3      119.57       19.75     70.68 o 
  11  -8   3      139.33      161.41     59.77 o 
  -7  -7   3       88.58       72.81     47.30 o 
  -6  -7   3     1360.09     1401.90    193.43 o 
  -5  -7   3     1762.90     1658.05    112.62 o 
  -4  -7   3      315.23      381.93     63.84 o 
  -3  -7   3     1209.26     1276.69     78.42 o 
  -2  -7   3     3171.61     3049.06    100.74 o 
  -1  -7   3     3371.75     3316.66     98.19 o 
   0  -7   3      127.72      156.67     33.45 o 
   1  -7   3     5740.80     5817.36    131.94 o 
   2  -7   3     8005.24     8109.30    163.67 o 
   3  -7   3     2057.29     1924.55    152.22 o 
   4  -7   3      183.53      218.78     37.99 o 
   5  -7   3     4510.42     4459.93    126.94 o 
   6  -7   3     4869.10     5148.83    151.31 o 
   7  -7   3     1286.92     1285.69     81.32 o 
   8  -7   3      805.65      741.02     69.09 o 
   9  -7   3     1407.07     1501.92     94.30 o 
  10  -7   3      891.62      951.45    192.34 o 
  11  -7   3       32.78       37.77     57.92 o 
  -8  -6   3      760.47      703.89     83.44 o 
  -7  -6   3      195.50      242.06     57.50 o 
  -6  -6   3      175.60      170.29     68.27 o 
  -5  -6   3     2184.41     2096.60     98.28 o 
  -4  -6   3     1934.90     2065.29     92.08 o 
  -3  -6   3      150.72      135.74     57.07 o 
  -2  -6   3     2250.12     2274.74     83.43 o 
  -1  -6   3     6882.34     7154.20    142.79 o 
   0  -6   3     3173.67     3283.12     80.93 o 
   1  -6   3      170.06      184.23     22.25 o 
   2  -6   3     5560.63     5419.13    189.00 o 
   3  -6   3     6172.81     5658.69    128.70 o 
   4  -6   3      378.20      372.00     40.95 o 
   5  -6   3     3490.05     3218.14     95.36 o 
   6  -6   3     4958.20     4918.96    123.62 o 
   7  -6   3     3153.22     3073.89    112.42 o 
   8  -6   3       20.53       98.60     38.35 o 
   9  -6   3      516.88      559.52     65.05 o 
  10  -6   3     1678.70     1948.15    221.29 o 
  11  -6   3      919.75      940.97    112.35 o 
  -9  -5   3      167.34      169.36     94.64 o 
  -8  -5   3     1172.56     1151.34     94.96 o 
  -7  -5   3     1510.76     1488.39     95.00 o 
  -6  -5   3      207.79      171.70    116.66 o 
  -5  -5   3     1240.90     1205.66     77.64 o 
  -4  -5   3     6913.93     6784.71    160.99 o 
  -3  -5   3     3568.50     3516.18    161.75 o 
  -2  -5   3        1.85       -1.94     20.55 o 
  -1  -5   3     8527.40     8174.10    111.64 o 
   0  -5   3     8381.32     8200.20    304.21 o 
   1  -5   3     2231.44     1962.97     76.55 o 
   2  -5   3      513.22      517.58     69.12 o 
   3  -5   3    10751.47    10994.12    188.72 o 
   4  -5   3    11103.44    10972.29    254.77 o 
   5  -5   3     2606.67     2666.98     82.92 o 
   6  -5   3      617.71      676.25     54.94 o 
   7  -5   3     4023.08     4239.53    126.91 o 
   8  -5   3     1506.12     1608.42     98.94 o 
   9  -5   3        9.82       62.16     41.52 o 
  10  -5   3      791.01      854.68     97.24 o 
  11  -5   3     1337.74     1482.02    126.91 o 
  -9  -4   3        2.15        5.89     45.11 o 
  -8  -4   3      545.70      573.54     71.78 o 
  -7  -4   3     1951.61     2000.83    100.87 o 
  -6  -4   3      957.51      957.10     75.03 o 
  -5  -4   3      285.91      326.36     48.12 o 
  -4  -4   3     7241.31     7309.94    162.97 o 
  -3  -4   3    10782.14    10639.18    191.37 o 
  -2  -4   3     2217.73     2121.70     70.58 o 
  -1  -4   3       17.64       21.59     11.43 o 
   0  -4   3     8141.98     7549.96    122.19 o 
   1  -4   3    10604.35     9871.94    707.50 o 
   2  -4   3     5015.24     5192.66    113.98 o 
   3  -4   3     7078.36     6399.21    125.97 o 
   4  -4   3    18490.89    17544.21    241.40 o 
   5  -4   3     6543.92     6088.30     96.81 o 
   6  -4   3      267.86      333.38     44.18 o 
   7  -4   3     2225.78     2215.15     68.72 o 
   8  -4   3     4367.35     4594.00    105.91 o 
   9  -4   3      949.40      781.06     72.07 o 
  10  -4   3       16.08       25.59     46.76 o 
  11  -4   3      674.57      662.37     94.61 o 
 -10  -3   3     1057.31      969.00     95.67 o 
  -9  -3   3      749.00      837.03     84.35 o 
  -8  -3   3        7.38      -24.45     38.23 o 
  -7  -3   3     2004.11     2126.71    103.90 o 
  -6  -3   3     2618.28     2554.65    104.62 o 
  -5  -3   3     3439.93     3519.86    113.92 o 
  -4  -3   3      351.47      322.02     41.21 o 
  -3  -3   3    23289.68    22249.95    738.08 o 
  -2  -3   3    14341.35    14454.24    283.45 o 
  -1  -3   3      236.90      180.43     24.01 o 
   0  -3   3     1218.73     1108.59     41.42 o 
   1  -3   3    16397.28    16780.32    582.32 o 
   2  -3   3    18297.16    18719.36    254.53 o 
   3  -3   3     3803.68     3984.21    122.49 o 
   4  -3   3     4914.36     4998.69     75.38 o 
   5  -3   3     9537.78     9374.60    129.79 o 
   6  -3   3     2509.80     2605.56     67.78 o 
   7  -3   3       48.42       56.34     25.00 o 
   8  -3   3     2861.73     2764.59    145.32 o 
   9  -3   3     1979.01     1992.36     88.26 o 
  10  -3   3      231.72      270.89     50.74 o 
 -10  -2   3      846.89      917.07    106.43 o 
  -9  -2   3     1798.32     1859.95    107.50 o 
  -8  -2   3      492.66      526.77     69.36 o 
  -7  -2   3      530.94      617.25     67.06 o 
  -6  -2   3     4400.69     4293.60    132.81 o 
  -5  -2   3     4499.55     4591.68    127.40 o 
  -4  -2   3     1810.52     1860.12     75.10 o 
  -3  -2   3     5314.78     5403.75    118.66 o 
  -2  -2   3    43391.78    42279.57    505.81 o 
  -1  -2   3     1819.72     2164.27     90.84 o 
   0  -2   3    12565.25    12356.71    172.07 o 
   1  -2   3     6238.23     6195.44    103.73 o 
   2  -2   3    10695.83    10449.73    211.15 o 
   3  -2   3     3960.35     3977.17     96.60 o 
   4  -2   3     1684.89     1689.97     71.82 o 
   5  -2   3     9028.22     9243.95    129.99 o 
   6  -2   3     4487.93     4352.64     89.56 o 
   7  -2   3     1412.18     1539.80     59.48 o 
   8  -2   3      200.47      200.20     35.02 o 
   9  -2   3     1843.12     1894.86     86.89 o 
  10  -2   3     1132.66     1132.05    116.57 o 
  11  -2   3       69.71       73.37     64.66 o 
 -11  -1   3      353.84      314.04     72.45 o 
 -10  -1   3       21.91      104.10     52.95 o 
  -9  -1   3     2138.44     2098.87    116.28 o 
  -8  -1   3     2913.25     2941.78    123.63 o 
  -7  -1   3      328.53      340.76    117.64 o 
  -6  -1   3      898.17      836.26     66.59 o 
  -5  -1   3     6478.37     6303.69    148.07 o 
  -4  -1   3     6574.14     6741.70    143.40 o 
  -3  -1   3       95.57      111.34     56.29 o 
  -2  -1   3    24817.68    24384.55    479.67 o 
  -1  -1   3     4111.44     4232.45    126.98 o 
   0  -1   3     1337.78     1446.06     40.56 o 
   1  -1   3        8.14       16.08     10.66 o 
   2  -1   3     8067.38     8398.63    162.43 o 
   3  -1   3    13008.33    13066.52    147.88 o 
   4  -1   3      787.99      813.61     33.97 o 
   5  -1   3      217.47      256.65     26.61 o 
   6  -1   3     4853.09     4868.15     96.32 o 
   7  -1   3     2897.16     2950.00     98.64 o 
   8  -1   3      454.88      413.95     47.93 o 
   9  -1   3      451.21      407.83     79.56 o 
  10  -1   3     1258.76     1621.93    137.59 o 
  11  -1   3      573.74      731.11    113.23 o 
 -11   0   3      991.46     1103.87    104.41 o 
 -10   0   3      309.87      307.90     65.92 o 
  -9   0   3     1071.38     1148.97    135.45 o 
  -8   0   3     3971.60     3925.53    139.51 o 
  -7   0   3     3849.78     3846.02    132.36 o 
  -6   0   3      707.06      714.40     61.55 o 
  -5   0   3     4708.17     4612.33    241.37 o 
  -4   0   3     9948.15     9790.70    232.55 o 
  -3   0   3     2235.01     2135.28    116.50 o 
  -2   0   3       44.63       47.78     40.02 o 
  -1   0   3     7744.79     7301.50    119.92 o 
   0   0   3    10289.70    10569.88    149.93 o 
   1   0   3    11094.14    11568.99    235.85 o 
   2   0   3      550.56      499.15     24.99 o 
   3   0   3     5347.65     4967.49     81.80 o 
   4   0   3     1222.92     1098.68     39.21 o 
   5   0   3     1075.95     1174.90     61.05 o 
   6   0   3     1781.68     1882.07     60.62 o 
   7   0   3     4981.09     4983.20    141.76 o 
   8   0   3     3058.03     2971.52    153.79 o 
   9   0   3       18.83       -4.15     54.31 o 
  10   0   3      834.84     1021.67    120.92 o 
  11   0   3      925.12      939.47    129.36 o 
 -11   1   3      973.65     1036.10    163.93 o 
 -10   1   3     1570.65     1213.30    160.59 o 
  -9   1   3        4.20        9.46     42.93 o 
  -8   1   3     1222.43     1191.57     89.26 o 
  -7   1   3     6414.07     6289.87    168.03 o 
  -6   1   3     4443.47     4784.46    220.82 o 
  -5   1   3        2.82      -41.52     48.25 o 
  -4   1   3     5602.90     5916.78    207.34 o 
  -3   1   3    10612.29    11881.19    291.59 o 
  -2   1   3     1486.60     1745.71     87.85 o 
  -1   1   3       17.37       20.46     24.37 o 
   0   1   3    30861.13    31524.18    395.53 o 
   1   1   3    17026.38    18162.74    309.75 o 
   2   1   3     2066.57     2135.94     79.99 o 
   3   1   3     2011.02     2085.92     46.91 o 
   4   1   3     6629.24     6759.20    119.59 o 
   5   1   3     5505.76     5511.78     96.47 o 
   6   1   3       50.65       40.60     22.28 o 
   7   1   3     2229.95     2309.14    131.60 o 
   8   1   3     2703.34     2897.89    159.10 o 
   9   1   3     1023.91     1177.91    122.89 o 
  10   1   3       47.87       65.27     64.25 o 
 -11   2   3      300.67      278.23    108.15 o 
 -10   2   3     1085.76      930.42    151.82 o 
  -9   2   3     1562.07     1660.10    177.20 o 
  -8   2   3        5.03      -16.74     72.14 o 
  -7   2   3     4124.33     4822.50    238.78 o 
  -6   2   3     8881.40     9093.06    307.51 o 
  -5   2   3     4260.89     4465.31    187.40 o 
  -4   2   3      781.79      719.61     79.75 o 
  -3   2   3     5599.15     5341.64    170.26 o 
  -2   2   3    14518.56    14708.59    306.01 o 
  -1   2   3     3434.50     3269.44     98.67 o 
   0   2   3     8686.54     9294.65    127.11 o 
   1   2   3    12518.65    12980.36    196.83 o 
   2   2   3     8949.60     9435.85    187.09 o 
   3   2   3       87.88       87.96     15.57 o 
   4   2   3     2366.35     2511.31     73.25 o 
   5   2   3     7606.57     7545.56    119.08 o 
   6   2   3     2575.83     2702.80    141.27 o 
   7   2   3       45.90       62.48     55.40 o 
   8   2   3     1453.13     1161.99    115.27 o 
   9   2   3     2478.33     2728.25    171.89 o 
  10   2   3      301.68      193.09     83.98 o 
 -11   3   3        1.88       35.60     86.23 o 
 -10   3   3      216.76      277.21    118.97 o 
  -9   3   3     3459.48     3456.84    232.59 o 
  -8   3   3      926.82      900.89    138.41 o 
  -7   3   3      397.63      524.28    102.36 o 
  -6   3   3     5126.20     5880.71    234.22 o 
  -5   3   3     6417.90     6460.35    226.26 o 
  -4   3   3     1203.52     1104.08     85.40 o 
  -3   3   3      130.58      138.23     40.22 o 
  -2   3   3    13273.31    14400.81    304.38 o 
  -1   3   3     4534.23     4852.77    262.50 o 
   0   3   3      864.02      896.70     84.07 o 
   1   3   3     1931.83     1863.64     54.90 o 
   2   3   3    15072.10    15034.37    183.69 o 
   3   3   3     6327.34     6567.06    101.55 o 
   4   3   3      260.72      328.23     42.17 o 
   5   3   3     4484.47     4586.23    114.20 o 
   6   3   3     2866.96     3075.09    155.56 o 
   7   3   3      487.04      461.11     84.67 o 
   8   3   3       42.03       65.34     63.84 o 
   9   3   3     1287.95     1370.35    140.59 o 
 -11   4   3      191.41      210.04    122.64 o 
 -10   4   3        4.55       55.61     92.36 o 
  -9   4   3     1524.02     1520.94    165.77 o 
  -8   4   3     3556.07     3380.02    202.31 o 
  -7   4   3      599.73      659.45    103.59 o 
  -6   4   3     1543.61     1528.77    122.01 o 
  -5   4   3     5549.08     5326.33    199.31 o 
  -4   4   3     6446.64     6092.89    201.01 o 
  -3   4   3       45.19       94.88     37.98 o 
  -2   4   3     4513.28     4029.38    158.28 o 
  -1   4   3    14314.36    14783.37    312.20 o 
   0   4   3     2877.04     2787.11    101.46 o 
   1   4   3       32.05       53.26     18.97 o 
   2   4   3     5546.81     5506.59     94.04 o 
   3   4   3    11522.41    11337.06    186.11 o 
   4   4   3     2789.10     2806.48     69.42 o 
   5   4   3      321.04      336.70     70.92 o 
   6   4   3     1221.46     1127.15    110.24 o 
   7   4   3     2840.02     3076.32    178.08 o 
   8   4   3      229.78      117.00     73.91 o 
   9   4   3      258.88      174.58     82.62 o 
 -11   5   3     1177.10     1297.47    190.33 o 
 -10   5   3      202.80      265.03    103.52 o 
  -9   5   3       97.85       87.12     84.12 o 
  -8   5   3     1771.52     2060.84    169.64 o 
  -7   5   3     1766.71     1755.16    143.72 o 
  -6   5   3        4.81       53.36     56.76 o 
  -5   5   3     2459.80     2708.04    146.58 o 
  -4   5   3     9550.25     9126.81    261.78 o 
  -3   5   3     2714.52     2695.66    108.89 o 
  -2   5   3      390.39      572.38    217.54 o 
  -1   5   3     2567.41     2523.22    107.79 o 
   0   5   3     9360.69     9377.98    234.49 o 
   1   5   3     2284.09     2323.05     60.29 o 
   2   5   3      784.40      772.07     39.85 o 
   3   5   3    10254.47     9851.48    147.36 o 
   4   5   3     7101.29     7187.57    155.20 o 
   5   5   3       67.17       80.04     56.09 o 
   6   5   3      257.73      280.07     82.83 o 
   7   5   3     2387.36     2330.10    161.68 o 
   8   5   3      804.82      724.03    117.11 o 
 -11   6   3     1202.76     1078.63    167.13 o 
 -10   6   3     1054.18      518.90    124.62 o 
  -9   6   3       87.64       48.32     84.12 o 
  -8   6   3      207.09      119.38     75.00 o 
  -7   6   3     3279.51     3134.70    183.46 o 
  -6   6   3     3033.76     2923.07    165.83 o 
  -5   6   3        7.96       67.52     52.48 o 
  -4   6   3     5204.95     5011.74    191.28 o 
  -3   6   3    10274.34    10327.81    241.29 o 
  -2   6   3     6022.86     6098.60    198.22 o 
  -1   6   3        7.68      -16.60     24.84 o 
   0   6   3     5903.17     5961.49    187.06 o 
   1   6   3     6567.12     6396.88    113.09 o 
   2   6   3      595.45      598.89     40.14 o 
   3   6   3      896.93      910.03     58.25 o 
   4   6   3     3049.81     3082.71    156.03 o 
   5   6   3     2148.31     2130.99    142.15 o 
   6   6   3       12.23       77.25     67.38 o 
   7   6   3      669.58      903.68    125.75 o 
 -11   7   3      296.29      481.06    129.25 o 
 -10   7   3     1337.49     1105.99    155.01 o 
  -9   7   3      612.63      575.25    119.44 o 
  -8   7   3       17.89       -4.63     64.66 o 
  -7   7   3     1414.94     1457.25    139.36 o 
  -6   7   3     3927.10     4015.92    197.34 o 
  -5   7   3     1652.58     1525.98    119.15 o 
  -4   7   3      180.52      190.88     60.16 o 
  -3   7   3     5330.56     5716.86    180.96 o 
  -2   7   3     5297.27     5259.30    193.94 o 
  -1   7   3     1380.36     1405.53     98.94 o 
   0   7   3     1123.87     1078.08     59.05 o 
   1   7   3     6981.81     6961.17    124.66 o 
   2   7   3     4151.72     4154.54    117.66 o 
   3   7   3      233.16      340.73     48.42 o 
   4   7   3     1261.71     1297.20    117.25 o 
   5   7   3     2459.89     2637.75    169.58 o 
   6   7   3      481.66      342.62     95.76 o 
   7   7   3        0.61      -48.87     65.48 o 
 -11   8   3        1.06      -23.69     89.71 o 
 -10   8   3      454.37      395.91    114.82 o 
  -9   8   3     1576.27     1417.37    160.66 o 
  -8   8   3     1089.06     1151.10    138.95 o 
  -7   8   3       32.07        9.66     61.80 o 
  -6   8   3     1780.17     1802.59    138.41 o 
  -5   8   3     4302.22     4712.19    211.09 o 
  -4   8   3     1158.58     1311.32    328.37 o 
  -3   8   3      654.87      599.15    193.21 o 
  -2   8   3     4718.30     4349.16    184.95 o 
  -1   8   3     3928.25     4273.21    180.12 o 
   0   8   3      165.47      214.06     38.41 o 
   1   8   3      378.53      409.41     47.22 o 
   2   8   3     1375.54     1489.34     77.23 o 
   3   8   3      760.88      852.98    100.64 o 
   4   8   3        8.03      -45.53     48.39 o 
   5   8   3      934.51     1033.11    127.86 o 
   6   8   3     1129.58     1363.14    150.45 o 
 -10   9   3       71.65       10.62     77.66 o 
  -9   9   3     1173.75     1062.71    150.25 o 
  -8   9   3     1958.52     1859.82    160.80 o 
  -7   9   3      369.98      348.54     95.83 o 
  -6   9   3      351.05      457.37     98.83 o 
  -5   9   3     2319.86     2573.11    146.02 o 
  -4   9   3     1202.04     1299.65    250.21 o 
  -3   9   3      140.90      176.70     66.17 o 
  -2   9   3     1933.26     2063.69    133.10 o 
  -1   9   3     2971.49     2949.63    137.42 o 
   0   9   3     2549.95     2643.63     98.45 o 
   1   9   3       68.52       98.88     36.07 o 
   2   9   3     1052.68     1013.32     73.29 o 
   3   9   3     1309.73     1381.04    127.93 o 
   4   9   3      603.40      674.49    109.51 o 
   5   9   3       58.43      -33.96     63.50 o 
  -9  10   3      165.97      269.59    102.91 o 
  -8  10   3     1180.19     1276.99    156.44 o 
  -7  10   3     1332.02     1624.17    164.61 o 
  -6  10   3       68.92       52.48     63.91 o 
  -5  10   3      514.03      441.89     91.64 o 
  -4  10   3     1277.35     1271.50    182.91 o 
  -3  10   3     1269.56     1204.93    114.71 o 
  -2  10   3       26.55       43.22     52.82 o 
  -1  10   3      892.12      968.46    109.83 o 
   0  10   3     1682.54     1727.06    129.97 o 
   1  10   3      108.78      134.88     42.06 o 
   2  10   3      205.72      220.45     74.93 o 
   3  10   3      723.00      569.60    102.16 o 
  -8  11   3      385.57      338.27    111.69 o 
  -7  11   3     1086.22     1176.35    151.88 o 
  -6  11   3      642.48      684.70    118.81 o 
  -5  11   3        2.48       18.67     52.30 o 
  -4  11   3      620.70      724.73    106.99 o 
  -3  11   3     1028.81     1071.75    120.10 o 
  -2  11   3      529.99      414.22     90.25 o 
  -1  11   3       91.19      109.03     58.67 o 
   0  11   3     1253.47     1221.80    126.03 o 
  -6  12   3      743.40      492.22    116.18 o 
  -5  12   3      382.37      432.30     99.92 o 
  -4  12   3       34.78       72.99     67.16 o 
  -3  12   3      777.95      673.54    117.40 o 
  -2  12   3      765.63      691.84    113.44 o 
  -1  12   3       64.83      145.79     69.42 o 
   0 -12   4      787.73      811.75    130.65 o 
   1 -12   4      687.55      739.41    126.50 o 
   2 -12   4      140.63      190.02     75.00 o 
   3 -12   4       56.86      118.22     75.82 o 
   4 -12   4      879.53      946.41    138.55 o 
   5 -12   4      723.38      808.62    128.88 o 
   6 -12   4       99.75       43.01     71.33 o 
   7 -12   4      311.25      263.74    100.49 o 
  -2 -11   4     1505.18     1797.01    174.00 o 
  -1 -11   4      452.04      437.63    103.32 o 
   0 -11   4      267.39      190.50     74.93 o 
   1 -11   4     1472.24     1610.36    141.61 o 
   2 -11   4      516.62      465.95     96.04 o 
   3 -11   4      110.92       89.50     63.77 o 
   4 -11   4      404.84      539.31    106.31 o 
   5 -11   4     1888.96     2041.65    160.80 o 
   6 -11   4      737.37      627.19     81.90 o 
   7 -11   4        2.38      -20.96     61.71 o 
   8 -11   4      420.26      467.86    114.14 o 
  -4 -10   4      232.48      208.34     76.50 o 
  -3 -10   4       89.45       41.86     59.42 o 
  -2 -10   4     1391.28     1868.46    167.06 o 
  -1 -10   4     1618.30     1620.09    140.45 o 
   0 -10   4       53.74       62.96     58.33 o 
   1 -10   4      640.14      627.39    101.48 o 
   2 -10   4     1039.78     1356.95    134.60 o 
   3 -10   4      736.08      811.20    109.35 o 
   4 -10   4       84.35      106.76     39.44 o 
   5 -10   4     1200.31     1406.27     91.26 o 
   6 -10   4     1912.10     2009.99    120.14 o 
   7 -10   4      356.89      286.62     58.55 o 
   8 -10   4      153.74      133.09     51.10 o 
   9 -10   4      823.50      740.09     86.33 o 
  -5  -9   4      915.26      884.10     84.65 o 
  -4  -9   4     1055.75     1008.44    187.78 o 
  -3  -9   4      305.18      261.76     80.79 o 
  -2  -9   4      846.16      874.55    114.59 o 
  -1  -9   4     2697.70     3001.40    175.90 o 
   0  -9   4     1273.26     1411.73    123.17 o 
   1  -9   4        7.74       -0.41     39.95 o 
   2  -9   4     1981.45     2081.27     89.06 o 
   3  -9   4     3857.51     3946.61    124.73 o 
   4  -9   4     1122.37     1162.16     77.82 o 
   5  -9   4       39.94        7.24     36.48 o 
   6  -9   4     1980.30     2100.79     94.83 o 
   7  -9   4     1632.51     1754.06     95.72 o 
   8  -9   4      430.90      471.04     68.83 o 
   9  -9   4      214.28      229.64     57.90 o 
  10  -9   4      780.89      728.60     86.20 o 
  -6  -8   4       85.89       81.66     51.70 o 
  -5  -8   4      455.32      538.42    138.54 o 
  -4  -8   4     1032.38     1005.71     93.06 o 
  -3  -8   4     1255.65     1434.48     84.77 o 
  -2  -8   4       90.80       96.54     37.36 o 
  -1  -8   4     1654.89     1566.33    121.06 o 
   0  -8   4     3825.40     3671.13    181.48 o 
   1  -8   4     1944.25     1934.53     80.30 o 
   2  -8   4      192.45      189.01     89.43 o 
   3  -8   4     3427.16     3280.55    152.63 o 
   4  -8   4     3132.61     3144.37    165.46 o 
   5  -8   4      303.01      346.78     49.49 o 
   6  -8   4     1814.96     1714.49     83.76 o 
   7  -8   4     4482.96     3909.23    126.41 o 
   8  -8   4     2593.36     2490.49    112.87 o 
   9  -8   4       41.20       68.82     45.12 o 
  10  -8   4      465.72      554.90     77.67 o 
  -7  -7   4      741.27      669.21    141.45 o 
  -6  -7   4     1147.53     1127.63     92.37 o 
  -5  -7   4      134.99      104.53     44.66 o 
  -4  -7   4      664.94      636.62    107.77 o 
  -3  -7   4     2861.35     2584.96    101.91 o 
  -2  -7   4     1313.06     1226.28     69.80 o 
  -1  -7   4        8.09       12.99     26.62 o 
   0  -7   4     5138.47     5313.64     95.51 o 
   1  -7   4    10772.71    10419.59    372.97 o 
   2  -7   4     1165.26     1242.71     63.42 o 
   3  -7   4      764.24      836.96     55.32 o 
   4  -7   4     5405.49     5475.90    138.88 o 
   5  -7   4     2822.62     2904.31    242.08 o 
   6  -7   4       16.12       37.95     29.19 o 
   7  -7   4     1649.85     1663.31    172.16 o 
   8  -7   4     2075.36     2071.07    103.82 o 
   9  -7   4      914.59     1050.91     87.41 o 
  10  -7   4       13.00       50.06     64.97 o 
  11  -7   4      594.10      791.13    111.60 o 
  -8  -6   4       17.69       -9.60     44.29 o 
  -7  -6   4      425.99      479.93     71.88 o 
  -6  -6   4     2914.12     2586.96    116.95 o 
  -5  -6   4     1714.53     1614.86     88.76 o 
  -4  -6   4       73.70      125.07     42.84 o 
  -3  -6   4     2845.95     2731.95    128.47 o 
  -2  -6   4     5856.06     5309.24    148.34 o 
  -1  -6   4     1633.46     1632.51     54.20 o 
   0  -6   4     1571.55     1493.90     46.01 o 
   1  -6   4     9881.88     9509.71    271.31 o 
   2  -6   4     5619.47     5413.56    124.75 o 
   3  -6   4      315.82      341.16     38.38 o 
   4  -6   4     1863.07     1734.90     73.08 o 
   5  -6   4     8290.75     7763.04    156.47 o 
   6  -6   4     3962.55     3869.08    111.38 o 
   7  -6   4      168.82      163.58     49.11 o 
   8  -6   4      833.25      810.49    124.60 o 
   9  -6   4     1883.66     1951.12    104.90 o 
  10  -6   4      694.84      777.65    103.16 o 
  11  -6   4       36.91       71.80     58.81 o 
  -9  -5   4      753.35      864.43     93.67 o 
  -8  -5   4      389.51      589.91     79.21 o 
  -7  -5   4       65.56       17.19     43.54 o 
  -6  -5   4     2239.34     2180.90    107.49 o 
  -5  -5   4     5269.26     5224.72    151.11 o 
  -4  -5   4      921.10     1011.35     69.11 o 
  -3  -5   4     1028.54     1103.57     67.04 o 
  -2  -5   4     6427.92     5990.48    314.42 o 
  -1  -5   4     6229.43     6183.31     95.60 o 
   0  -5   4      837.19      806.40     33.68 o 
   1  -5   4     3009.81     2930.91     81.65 o 
   2  -5   4    14403.07    13920.04    366.17 o 
   3  -5   4     6830.63     6306.28    133.42 o 
   4  -5   4      719.79      677.74     48.29 o 
   5  -5   4     1634.13     1458.21     63.09 o 
   6  -5   4     4594.66     4346.44    123.03 o 
   7  -5   4      645.46      551.37     56.98 o 
   8  -5   4       23.36       12.52     32.26 o 
   9  -5   4     1463.88     1798.86     99.28 o 
  10  -5   4     1940.88     2293.02    151.07 o 
  11  -5   4      275.91      248.22     73.44 o 
  -9  -4   4      862.14      946.42     94.38 o 
  -8  -4   4     1423.30     1246.29    201.22 o 
  -7  -4   4      700.66      774.37     77.04 o 
  -6  -4   4      749.46      694.94     68.79 o 
  -5  -4   4     6544.58     6463.92    169.30 o 
  -4  -4   4     7992.84     7881.29    173.02 o 
  -3  -4   4      276.52      331.50     43.97 o 
  -2  -4   4     1189.17     1162.89     56.32 o 
  -1  -4   4    10147.32     9982.11    169.90 o 
   0  -4   4     2994.19     3138.01     78.74 o 
   1  -4   4      156.80      181.18     25.29 o 
   2  -4   4     3039.75     2858.88     78.24 o 
   3  -4   4    15056.68    15303.93    234.17 o 
   4  -4   4     4214.82     4045.81     68.65 o 
   5  -4   4        4.82        0.21     14.62 o 
   6  -4   4     3643.29     3475.94     88.03 o 
   7  -4   4     3511.76     3593.09     86.08 o 
   8  -4   4      534.41      609.05     63.40 o 
   9  -4   4      326.41      335.95     72.69 o 
  10  -4   4     1477.86     1544.96    125.34 o 
  11  -4   4     1144.36     1204.65    121.47 o 
 -10  -3   4      128.17       43.18     51.76 o 
  -9  -3   4      181.06       75.86     54.52 o 
  -8  -3   4     1303.47     1413.33     99.24 o 
  -7  -3   4     1550.33     1757.13     99.63 o 
  -6  -3   4      136.61      205.71     47.95 o 
  -5  -3   4     3000.77     3049.05    184.99 o 
  -4  -3   4    12090.96    11929.47    217.70 o 
  -3  -3   4      641.89      688.98     50.07 o 
  -2  -3   4     1767.33     1912.47     66.64 o 
  -1  -3   4     9721.30     9087.26    238.34 o 
   0  -3   4     5105.03     5136.22    101.26 o 
   1  -3   4     6250.59     6203.49    115.69 o 
   2  -3   4      172.02      203.63     24.66 o 
   3  -3   4    14549.79    14356.24    160.51 o 
   4  -3   4    11223.56    10764.92    128.27 o 
   5  -3   4     1461.38     1375.85     46.24 o 
   6  -3   4      360.21      364.26     32.52 o 
   7  -3   4     2901.45     2796.33     77.21 o 
   8  -3   4     2414.09     2366.95     89.31 o 
   9  -3   4       18.19       36.06     35.23 o 
  10  -3   4      621.58      608.81     91.27 o 
 -10  -2   4     1147.53     1132.25    103.50 o 
  -9  -2   4      171.31      145.64     58.07 o 
  -8  -2   4      594.08      616.78     74.35 o 
  -7  -2   4     3082.76     3056.67    148.99 o 
  -6  -2   4     3092.21     3147.96    229.32 o 
  -5  -2   4        1.35       24.59     30.79 o 
  -4  -2   4     2754.12     2518.83     88.60 o 
  -3  -2   4    13466.85    12793.56    211.66 o 
  -2  -2   4     6467.33     6338.98    115.15 o 
  -1  -2   4       10.86        3.50     16.15 o 
   0  -2   4     7448.95     7345.22    123.39 o 
   1  -2   4     7226.10     7241.86    120.78 o 
   2  -2   4       47.91       41.94     15.54 o 
   3  -2   4      892.61      943.48     29.54 o 
   4  -2   4    17487.74    17576.64    263.24 o 
   5  -2   4     2860.39     2870.21     65.91 o 
   6  -2   4      124.61      127.32     26.49 o 
   7  -2   4      977.73      938.58     51.22 o 
   8  -2   4     2802.16     2798.50    236.33 o 
   9  -2   4      979.61     1186.24     74.54 o 
  10  -2   4       12.75      -37.77     55.20 o 
  11  -2   4      500.25      610.51    104.88 o 
 -11  -1   4      258.39      287.22    109.92 o 
 -10  -1   4     1422.26     1496.00    113.32 o 
  -9  -1   4     1807.98     2021.72    147.05 o 
  -8  -1   4      167.75      121.48     50.16 o 
  -7  -1   4     1821.10     1933.27     99.73 o 
  -6  -1   4     5678.68     5602.08    153.17 o 
  -5  -1   4     3402.86     3332.38    108.02 o 
  -4  -1   4       78.62      143.87     25.32 o 
  -3  -1   4    12922.80    13206.56    274.37 o 
  -2  -1   4    13708.66    14152.00    211.89 o 
  -1  -1   4     7793.73     8150.57    249.63 o 
   0  -1   4     5014.30     5500.80     99.44 o 
   1  -1   4    11655.21    12229.20    170.96 o 
   2  -1   4     3003.24     3063.66     75.60 o 
   3  -1   4      820.85      776.94     28.76 o 
   4  -1   4     4637.14     5005.39     83.98 o 
   5  -1   4     4791.35     4641.18    113.39 o 
   6  -1   4     3342.12     3352.90     80.05 o 
   7  -1   4       57.02       35.85     31.04 o 
   8  -1   4     1995.18     2107.94     87.15 o 
   9  -1   4     1689.37     1849.00    132.29 o 
  10  -1   4      591.95      585.81     96.17 o 
  11  -1   4       70.98       48.12     76.91 o 
 -11   0   4       26.75       32.13     89.64 o 
 -10   0   4      896.79     1001.74    151.61 o 
  -9   0   4     2943.80     3089.86    217.07 o 
  -8   0   4     1828.17     1950.74    104.94 o 
  -7   0   4       34.47      -73.83     58.45 o 
  -6   0   4     3691.05     3590.62    196.32 o 
  -5   0   4     9601.34     9466.57    307.44 o 
  -4   0   4     1946.45     1954.75    125.62 o 
  -3   0   4      920.87      861.42     86.90 o 
  -2   0   4    21191.60    20727.66    285.82 o 
  -1   0   4    12595.87    13041.24    194.89 o 
   0   0   4     2968.03     3001.86    131.98 o 
   1   0   4     2315.71     2476.82     48.80 o 
   2   0   4     9995.79    10350.52    238.92 o 
   3   0   4     3018.86     2944.45     64.29 o 
   4   0   4      112.42      104.64     18.29 o 
   5   0   4     3329.92     3179.69     71.24 o 
   6   0   4     5558.46     5601.19    104.83 o 
   7   0   4     2891.54     3119.69    101.88 o 
   8   0   4       39.17      -19.06     44.24 o 
   9   0   4     1006.21     1111.29    115.55 o 
  10   0   4     1249.22     1482.90    139.84 o 
 -11   1   4      748.69     1056.92    168.69 o 
 -10   1   4       53.35       51.66     83.64 o 
  -9   1   4      868.50      872.78    143.17 o 
  -8   1   4     3609.86     3386.21    215.78 o 
  -7   1   4     1640.30     1480.93    158.35 o 
  -6   1   4     1247.76     1433.57    141.68 o 
  -5   1   4     5505.73     5317.28    221.02 o 
  -4   1   4     5809.68     5969.18    217.55 o 
  -3   1   4      110.48       95.76     46.48 o 
  -2   1   4     3557.07     3748.01     90.57 o 
  -1   1   4     8076.82     8821.57    261.78 o 
   0   1   4    11570.79    12349.61    178.53 o 
   1   1   4      268.79      304.60     20.57 o 
   2   1   4     4907.11     4868.36    150.32 o 
   3   1   4     4836.82     4538.89     82.05 o 
   4   1   4     3626.89     3758.91     70.06 o 
   5   1   4       69.16       71.00     20.82 o 
   6   1   4     5760.86     5710.04    136.18 o 
   7   1   4     6665.50     7545.03    249.06 o 
   8   1   4      860.13      734.71     95.34 o 
   9   1   4      477.96      497.53     94.20 o 
  10   1   4      946.33     1053.32    126.98 o 
 -11   2   4     1025.79     1084.41    170.73 o 
 -10   2   4      151.19      213.71    104.00 o 
  -9   2   4      142.06      150.96    101.75 o 
  -8   2   4     3641.17     3657.99    225.92 o 
  -7   2   4     4414.77     4381.14    235.79 o 
  -6   2   4      495.93      612.28    102.30 o 
  -5   2   4      405.85      281.64     72.89 o 
  -4   2   4     1925.76     2109.15    127.59 o 
  -3   2   4     6308.14     7069.24    211.15 o 
  -2   2   4      388.56      524.68     55.54 o 
  -1   2   4     5718.42     5468.41    109.15 o 
   0   2   4    24900.59    24504.05    315.17 o 
   1   2   4    10433.79    10362.51    153.68 o 
   2   2   4      162.31      145.00     25.96 o 
   3   2   4     8107.42     7894.46    108.86 o 
   4   2   4     7384.46     7571.03    112.79 o 
   5   2   4     1285.92     1344.16     66.73 o 
   6   2   4      969.18     1030.63     65.27 o 
   7   2   4     2683.25     2917.29    164.47 o 
   8   2   4     1958.79     2046.14    142.15 o 
   9   2   4      158.72       90.93     67.99 o 
  10   2   4      377.59      397.41    102.70 o 
 -11   3   4      208.96      309.54    126.60 o 
 -10   3   4      636.47      585.53    138.98 o 
  -9   3   4      559.29      694.23    138.48 o 
  -8   3   4     1023.14      959.68    141.00 o 
  -7   3   4     3947.92     4205.10    221.50 o 
  -6   3   4     3783.38     3693.99    190.06 o 
  -5   3   4      161.14       96.38     60.58 o 
  -4   3   4      397.93      363.65     62.69 o 
  -3   3   4    11334.41    11244.40    279.41 o 
  -2   3   4     7513.46     7626.42    200.47 o 
  -1   3   4     2632.46     3127.56    105.75 o 
   0   3   4    16712.38    17620.54    245.12 o 
   1   3   4    14445.76    14783.56    214.49 o 
   2   3   4     5155.07     5340.34    104.37 o 
   3   3   4     1383.36     1469.54     51.19 o 
   4   3   4     7476.20     7624.10    118.39 o 
   5   3   4     6562.90     6447.89    157.67 o 
   6   3   4      103.35      101.82     56.43 o 
   7   3   4      519.50      633.45     97.33 o 
   8   3   4     2186.63     2191.15    160.05 o 
   9   3   4     1319.16     1138.44    136.30 o 
 -11   4   4      138.21       86.30    106.72 o 
 -10   4   4     1095.19     1199.21    175.02 o 
  -9   4   4     2398.07     2289.27    195.43 o 
  -8   4   4       40.60        8.58     67.11 o 
  -7   4   4     1366.18     1284.14    142.22 o 
  -6   4   4     4359.08     4420.54    204.62 o 
  -5   4   4     2680.99     2599.50    143.92 o 
  -4   4   4      349.63      416.06     65.27 o 
  -3   4   4     5361.20     5405.47    178.29 o 
  -2   4   4    14884.29    15514.48    335.89 o 
  -1   4   4     2275.68     2526.95     88.21 o 
   0   4   4      309.35      261.70     44.03 o 
   1   4   4    12618.78    12016.56    193.09 o 
   2   4   4     7372.62     7573.19    117.07 o 
   3   4   4      356.18      410.63     31.29 o 
   4   4   4     3449.74     3388.46    101.64 o 
   5   4   4     4340.22     4746.28    192.44 o 
   6   4   4      607.19      698.92     97.72 o 
   7   4   4       85.87       93.72     70.72 o 
   8   4   4      741.76      597.03    106.86 o 
   9   4   4     1668.16     1934.88    169.92 o 
 -11   5   4        1.47      -43.35     88.28 o 
 -10   5   4      391.78      399.24    123.33 o 
  -8   5   4     1483.47     1191.11    145.83 o 
  -7   5   4      114.00       83.03     68.61 o 
  -6   5   4     3948.85     4031.98    192.44 o 
  -5   5   4     9223.79     8505.05    271.85 o 
  -4   5   4     2868.13     3081.22    148.07 o 
  -3   5   4     1487.31     1560.55     99.69 o 
  -2   5   4     6824.96     7285.16    184.61 o 
  -1   5   4     7857.49     8115.12    186.47 o 
   0   5   4      721.89      760.39     47.27 o 
   1   5   4     2973.68     3072.01     88.61 o 
   2   5   4     8314.63     8087.75    129.42 o 
   3   5   4     6553.09     6442.97    139.69 o 
   4   5   4      205.45      221.88     62.62 o 
   5   5   4      384.34      294.16     71.53 o 
   6   5   4     2417.82     2627.34    165.83 o 
   7   5   4      637.08      548.71    103.79 o 
   8   5   4       17.26       11.09     62.21 o 
 -11   6   4      616.51      794.53    158.82 o 
 -10   6   4        2.66       92.63     89.03 o 
  -9   6   4      863.69      604.79    117.27 o 
  -8   6   4     1538.56     1132.39    134.05 o 
  -7   6   4      946.44     1015.75    123.71 o 
  -6   6   4      386.16      488.82     89.16 o 
  -5   6   4     5159.03     5137.70    209.45 o 
  -4   6   4     6269.31     6381.48    222.79 o 
  -3   6   4     1029.51     1203.16     82.41 o 
  -2   6   4       69.14       57.89     42.54 o 
  -1   6   4     3487.96     3037.33    131.33 o 
   0   6   4     4119.02     4338.85    119.36 o 
   1   6   4      201.20      210.07     29.21 o 
   2   6   4     3825.35     3697.14     87.42 o 
   3   6   4     4231.23     4263.76    174.54 o 
   4   6   4      865.90      932.12    100.71 o 
   5   6   4        0.87      -64.61     43.07 o 
   6   6   4     1579.79     1610.43    144.74 o 
   7   6   4     1095.69     1158.99    135.82 o 
 -11   7   4      925.82      642.16    140.27 o 
 -10   7   4      503.55      351.67    114.75 o 
  -9   7   4       93.49       37.71     75.34 o 
  -8   7   4     1309.87      986.63    128.34 o 
  -7   7   4     3438.94     3325.10    192.03 o 
  -6   7   4      464.86      525.43     95.02 o 
  -5   7   4      885.82      901.84    107.58 o 
  -4   7   4     5492.95     5808.45    221.36 o 
  -3   7   4     3965.54     4120.05    151.45 o 
  -2   7   4      329.51      366.61     96.99 o 
  -1   7   4     1724.70     1811.51    108.94 o 
   0   7   4     5800.73     5882.08    143.45 o 
   1   7   4     2512.47     2516.56     91.26 o 
   2   7   4      120.79      135.73     34.85 o 
   3   7   4      809.06      695.93     88.39 o 
   4   7   4     1998.09     2135.82    144.94 o 
   5   7   4      554.37      573.14    100.60 o 
   6   7   4      142.00       88.21     73.30 o 
 -10   8   4      936.22      649.10    132.38 o 
  -9   8   4      143.83      -55.00     63.30 o 
  -8   8   4      447.83      409.59    101.00 o 
  -7   8   4     2357.57     2523.15    175.77 o 
  -6   8   4     1562.00     1591.58    133.85 o 
  -5   8   4       81.61      117.68     62.89 o 
  -4   8   4     1826.77     1931.31    119.12 o 
  -3   8   4     2996.08     3052.94    142.27 o 
  -2   8   4     3052.08     3127.22    277.77 o 
  -1   8   4       51.22       63.84     43.15 o 
   0   8   4     2469.02     2353.63     75.07 o 
   1   8   4     2094.59     2168.25     86.95 o 
   2   8   4      486.59      439.88     77.32 o 
   3   8   4      439.92      328.33     74.73 o 
   4   8   4     1805.57     1808.99    139.97 o 
   5   8   4     1263.14     1219.08    136.64 o 
 -10   9   4      778.46      776.56    140.86 o 
  -9   9   4      972.16     1232.76    158.48 o 
  -8   9   4       57.18       50.57     76.30 o 
  -7   9   4      776.71      942.19    131.06 o 
  -6   9   4     2048.96     2300.30    164.20 o 
  -5   9   4     1055.25     1132.32    127.05 o 
  -4   9   4       30.76      -34.33     43.01 o 
  -3   9   4     1842.47     1774.98    113.65 o 
  -2   9   4     3589.83     3585.04    175.70 o 
  -1   9   4      297.55      373.22     87.42 o 
   0   9   4      346.75      354.34     40.38 o 
   1   9   4     1345.61     1305.90     93.67 o 
   2   9   4      669.31      593.90     89.30 o 
   3   9   4      188.32      196.50     74.12 o 
   4   9   4      302.35      393.66     92.70 o 
  -9  10   4      907.27      933.42    146.44 o 
  -8  10   4      649.63      723.49    130.38 o 
  -7  10   4        3.73        9.53     64.73 o 
  -6  10   4      981.40      918.65    129.63 o 
  -5  10   4     1158.41     1476.64    148.96 o 
  -4  10   4      367.28      457.02     91.09 o 
  -3  10   4      194.88      117.32     59.26 o 
  -2  10   4     1719.51     1707.54     93.70 o 
  -1  10   4     1551.34     1453.57    121.67 o 
   0  10   4       73.20      124.87     40.23 o 
   1  10   4      760.13      758.80     98.06 o 
   2  10   4      790.75      720.42    102.41 o 
   3  10   4      575.06      562.93    104.00 o 
  -8  11   4      753.23      667.20    135.58 o 
  -7  11   4      338.08      334.93    101.96 o 
  -6  11   4       27.24       59.28     68.54 o 
  -5  11   4      781.67      664.48    115.50 o 
  -4  11   4      901.54      819.40    113.81 o 
  -3  11   4      162.22      192.72     72.74 o 
  -2  11   4      325.49      339.62     56.67 o 
  -1  11   4     1331.33     1320.54    133.31 o 
  -5  12   4      109.85       24.16     67.99 o 
  -4  12   4      783.74      597.75    111.06 o 
  -3  12   4      770.77      666.68    149.53 o 
  -2  12   4       63.67      108.53     68.63 o 
   0 -12   5      491.69      593.70    119.72 o 
   1 -12   5       13.54      -12.86     59.15 o 
   2 -12   5      146.63       80.24     68.20 o 
   3 -12   5     1054.62     1204.25    148.48 o 
   4 -12   5      413.30      484.53    111.07 o 
   5 -12   5        0.28        2.25     61.39 o 
   6 -12   5      565.66      723.96    132.22 o 
  -2 -11   5      147.63      208.61     84.80 o 
  -1 -11   5      231.69      281.91     91.20 o 
   0 -11   5     1255.29     1336.80    147.87 o 
   1 -11   5      470.21      606.56    111.82 o 
   2 -11   5        2.48       37.71     57.10 o 
   3 -11   5      622.43      889.66    121.87 o 
   4 -11   5     2174.57     2247.22    169.71 o 
   5 -11   5      755.12      795.85    102.93 o 
   6 -11   5       99.78       83.00     46.35 o 
   7 -11   5      790.60      983.35    199.63 o 
   8 -11   5      363.15      422.73     89.84 o 
  -4 -10   5      317.70      373.59    102.50 o 
  -3 -10   5     1296.37     1458.00    155.56 o 
  -2 -10   5     1114.18     1536.87    158.69 o 
  -1 -10   5        5.70        5.24     48.05 o 
   0 -10   5     1544.33     1554.29    137.12 o 
   1 -10   5     1841.33     1845.40    143.38 o 
   2 -10   5      266.34      444.94     56.33 o 
   3 -10   5      207.91      293.25     50.48 o 
   4 -10   5     2664.49     2720.46    114.09 o 
   5 -10   5     2341.92     2325.02    109.75 o 
   6 -10   5       77.96       48.15     39.50 o 
   7 -10   5      425.39      473.56     77.05 o 
   8 -10   5     1174.77     1233.48    141.22 o 
   9 -10   5      653.47      699.70     87.65 o 
  -5  -9   5      498.21      470.38     73.38 o 
  -4  -9   5        4.71      -38.11     50.91 o 
  -3  -9   5      630.30      685.65    112.35 o 
  -2  -9   5     2212.70     1989.39    152.02 o 
  -1  -9   5      544.22      641.34    103.86 o 
   0  -9   5      467.23      445.94     88.41 o 
   1  -9   5     1592.38     1822.87    134.74 o 
   2  -9   5     3157.03     3135.12    110.84 o 
   3  -9   5      272.38      292.76     45.49 o 
   4  -9   5      773.58      744.20     85.74 o 
   5  -9   5     2983.23     2925.29    115.76 o 
   6  -9   5     1201.40     1125.26    141.64 o 
   7  -9   5        4.24       13.17     37.04 o 
   8  -9   5      807.16      868.44     82.45 o 
   9  -9   5     1335.22     1511.36    103.02 o 
  10  -9   5      370.26      314.97     70.20 o 
  -6  -8   5      363.62      331.38     67.35 o 
  -5  -8   5     1291.83     1252.92    201.73 o 
  -4  -8   5      788.37      726.59     74.62 o 
  -3  -8   5      144.72      156.03     47.08 o 
  -2  -8   5     2279.91     2199.60     94.43 o 
  -1  -8   5     2707.51     2840.26    166.38 o 
   0  -8   5      514.36      511.28     86.03 o 
   1  -8   5      209.17      258.58     58.87 o 
   2  -8   5     5116.10     5394.33    139.91 o 
   3  -8   5     2627.36     2487.99     95.06 o 
   4  -8   5        2.31       36.63     27.77 o 
   5  -8   5     2173.11     2119.05     93.65 o 
   6  -8   5     2792.89     2952.32    108.47 o 
   7  -8   5     2473.66     2777.74    174.97 o 
   8  -8   5       26.64       24.31     37.91 o 
   9  -8   5     1022.86     1014.67     88.80 o 
  10  -8   5      811.78      847.27    111.80 o 
  -7  -7   5      515.31      586.98     81.92 o 
  -6  -7   5       53.84       35.95     46.31 o 
  -5  -7   5     1211.42     1106.07     86.83 o 
  -4  -7   5     2004.49     1962.23     98.46 o 
  -3  -7   5      346.41      355.06     54.41 o 
  -2  -7   5      759.37      796.35     63.32 o 
  -1  -7   5     3066.78     3009.86     97.85 o 
   0  -7   5     5850.57     5801.74    164.54 o 
   1  -7   5      597.59      620.39     49.31 o 
   2  -7   5     1357.54     1146.53     62.95 o 
   3  -7   5     5262.89     4860.33    194.92 o 
   4  -7   5     2926.52     2552.06     95.05 o 
   5  -7   5      118.45       88.76     74.66 o 
   6  -7   5     1656.92     1692.48     96.14 o 
   7  -7   5     4510.20     4443.46    140.95 o 
   8  -7   5      676.60      758.56     74.66 o 
   9  -7   5      102.47       69.47     47.11 o 
  10  -7   5      830.61      889.66    114.66 o 
  -8  -6   5      598.30      665.33    146.29 o 
  -7  -6   5     1713.28     1637.68    125.72 o 
  -6  -6   5     1013.15      859.46     81.32 o 
  -5  -6   5      856.78      821.82     82.44 o 
  -4  -6   5     2922.82     2782.35    111.46 o 
  -3  -6   5     2357.96     2179.31    153.79 o 
  -2  -6   5      343.05      388.15     59.93 o 
  -1  -6   5     1716.26     1600.89     52.63 o 
   0  -6   5     9274.54     9121.44    170.64 o 
   1  -6   5     6656.90     6357.85    139.24 o 
   2  -6   5       13.55       16.37     20.57 o 
   3  -6   5     3649.91     3510.21    170.63 o 
   4  -6   5     5178.39     4767.13    125.73 o 
   5  -6   5     1550.32     1522.31     72.61 o 
   6  -6   5      132.81      105.23     35.41 o 
   7  -6   5     3194.64     3414.36    119.49 o 
   8  -6   5     1594.16     1689.95     93.88 o 
   9  -6   5      377.09      448.05     85.41 o 
  10  -6   5      232.73      246.99     75.75 o 
  11  -6   5      641.09      609.69    103.18 o 
  -9  -5   5      156.85      154.38     62.15 o 
  -8  -5   5      255.91      288.00     65.16 o 
  -7  -5   5     1899.32     1724.60    106.95 o 
  -6  -5   5     3094.09     3062.23    124.59 o 
  -5  -5   5       17.19       26.34     39.18 o 
  -4  -5   5     2862.97     2792.07    104.89 o 
  -3  -5   5     5710.15     5270.25    136.60 o 
  -2  -5   5     2924.94     2789.79    118.78 o 
  -1  -5   5       93.95      132.30     25.32 o 
   0  -5   5     6387.46     6350.35    154.91 o 
   1  -5   5    14493.87    14295.92    229.00 o 
   2  -5   5     2301.41     2110.29     74.31 o 
   3  -5   5      346.31      353.80     37.92 o 
   4  -5   5     2825.15     2578.27     85.76 o 
   5  -5   5     4125.07     3913.65    104.20 o 
   6  -5   5      272.41      219.93     42.14 o 
   7  -5   5      896.57      822.14     66.66 o 
   8  -5   5     1587.28     1848.77    126.47 o 
   9  -5   5     1392.07     1635.33    132.83 o 
  10  -5   5      164.88      180.29     69.69 o 
  11  -5   5      327.88      403.19     92.23 o 
  -9  -4   5      659.19      748.48    122.12 o 
  -8  -4   5      134.88      169.59     55.44 o 
  -7  -4   5     1288.36     1349.46     96.80 o 
  -6  -4   5     3553.21     3724.83    134.38 o 
  -5  -4   5     2759.78     2720.01    177.88 o 
  -4  -4   5      310.01      361.78     49.85 o 
  -3  -4   5     6978.67     6844.10    153.32 o 
  -2  -4   5     2224.28     2177.92     64.85 o 
  -1  -4   5     3536.69     3560.94    111.43 o 
   0  -4   5     1221.77     1309.75     53.77 o 
   1  -4   5     7902.24     7661.20    144.52 o 
   2  -4   5     9203.19     9543.20    238.17 o 
   3  -4   5      275.20      229.41     30.39 o 
   4  -4   5     1143.54     1142.19     36.57 o 
   5  -4   5     3464.28     3235.38     66.51 o 
   6  -4   5     3378.63     3490.25    142.80 o 
   7  -4   5      108.16      116.28     91.95 o 
   8  -4   5      891.58      883.13     96.90 o 
   9  -4   5     1846.42     1738.83    128.00 o 
  10  -4   5     1042.48     1112.72    119.49 o 
  11  -4   5        0.70        5.24     56.42 o 
 -10  -3   5      295.81      292.99    103.93 o 
  -9  -3   5     1312.30     1177.24     98.56 o 
  -8  -3   5     1221.94     1108.57     92.22 o 
  -7  -3   5       98.53       83.77     45.57 o 
  -6  -3   5     1390.49     1361.63    138.04 o 
  -5  -3   5     5845.45     5821.00    169.75 o 
  -4  -3   5     2555.41     2241.29     90.64 o 
  -3  -3   5      571.17      568.58     36.35 o 
  -2  -3   5     6559.93     6345.50    121.74 o 
  -1  -3   5     4450.16     4136.86     93.46 o 
   0  -3   5      970.91      941.69     51.00 o 
   1  -3   5     1501.74     1364.75     52.06 o 
   2  -3   5    14950.46    14348.05    216.94 o 
   3  -3   5     4636.19     4646.57    103.58 o 
   4  -3   5      288.07      313.18     28.36 o 
   5  -3   5     1529.31     1456.94     48.28 o 
   6  -3   5     4292.75     4344.38     97.41 o 
   7  -3   5     1463.58     1527.65     74.92 o 
   8  -3   5        1.33       20.53     40.97 o 
   9  -3   5     1785.61     1820.48     87.50 o 
  10  -3   5     1997.95     2205.85    152.22 o 
 -10  -2   5        9.38      129.25     87.39 o 
  -9  -2   5      911.82      892.11    133.95 o 
  -8  -2   5     2697.77     2726.21    124.90 o 
  -7  -2   5     1695.80     1865.98    135.42 o 
  -6  -2   5      129.16       84.11     48.70 o 
  -5  -2   5     3634.33     3534.52    117.65 o 
  -4  -2   5     7544.65     7848.37    150.15 o 
  -3  -2   5     5453.55     5861.66    122.89 o 
  -2  -2   5     3350.96     3685.16    139.74 o 
  -1  -2   5     2901.48     2865.93     76.64 o 
   0  -2   5    11779.78    11989.27    185.03 o 
   1  -2   5     1004.69     1075.59     44.23 o 
   2  -2   5     4627.52     4495.06    122.21 o 
   3  -2   5    10855.46    10531.48    168.07 o 
   4  -2   5     6867.78     6832.18    120.10 o 
   5  -2   5      248.41      252.73     26.78 o 
   6  -2   5     3088.42     3151.06     78.55 o 
   7  -2   5     3488.95     3592.60    107.70 o 
   8  -2   5      760.08      904.88     77.85 o 
   9  -2   5      460.61      410.92     54.48 o 
  10  -2   5     1151.95      965.81    112.08 o 
 -10  -1   5      861.21      859.86    150.59 o 
  -9  -1   5       61.94       43.42     83.10 o 
  -8  -1   5     1484.77     1470.79    162.50 o 
  -7  -1   5     2358.19     2528.73    184.07 o 
  -6  -1   5      786.48      851.55    120.65 o 
  -5  -1   5      325.30      333.65     37.11 o 
  -4  -1   5     9179.24     9094.69    216.09 o 
  -3  -1   5    15102.09    14661.36    231.59 o 
  -2  -1   5     1527.32     1407.71    104.05 o 
  -1  -1   5     3612.15     3728.45     91.44 o 
   0  -1   5    14584.89    14328.55    208.67 o 
   1  -1   5     2916.57     3022.33     67.83 o 
   2  -1   5       23.08       38.58     12.77 o 
   3  -1   5    10832.70    10609.43    161.29 o 
   4  -1   5     8259.51     8428.95    144.30 o 
   5  -1   5     2122.88     2102.20     58.38 o 
   6  -1   5      336.38      354.77     43.40 o 
   7  -1   5     3697.24     3811.32    115.58 o 
   8  -1   5     2747.31     2853.29    106.43 o 
   9  -1   5      405.57      573.82     90.12 o 
  10  -1   5      186.03      190.91     73.23 o 
 -11   0   5      412.78      506.92    138.30 o 
 -10   0   5     2235.16     2231.43    214.28 o 
  -9   0   5      590.25      364.26    113.25 o 
  -8   0   5      289.24      164.85     90.12 o 
  -7   0   5     2928.68     3068.01    198.02 o 
  -6   0   5     4388.76     4251.03    217.48 o 
  -5   0   5      983.37      946.28    112.62 o 
  -4   0   5     3505.42     3634.39     99.50 o 
  -3   0   5     8331.59     8761.84    163.97 o 
  -2   0   5     4216.51     4457.81    106.27 o 
  -1   0   5      563.28      604.35     41.79 o 
   0   0   5     5412.67     5643.90    109.32 o 
   1   0   5     7394.79     7346.96    115.50 o 
   2   0   5     2878.80     2945.32    121.40 o 
   3   0   5      721.87      797.11     70.91 o 
   4   0   5     6466.15     6382.33     95.35 o 
   5   0   5     6286.08     6143.63    166.11 o 
   6   0   5     1404.61     1363.62     70.74 o 
   7   0   5     1055.70     1182.86     71.54 o 
   8   0   5     3007.36     3085.57    161.07 o 
   9   0   5     1136.36     1013.71    112.55 o 
  10   0   5       10.69      -29.20     59.56 o 
 -11   1   5       20.16       26.34     89.57 o 
 -10   1   5     1731.00     1644.65    191.49 o 
  -9   1   5      799.56      873.87    146.30 o 
  -8   1   5        7.17      -49.41     70.38 o 
  -7   1   5     1416.47     1326.19    151.41 o 
  -6   1   5     3302.21     3253.17    193.80 o 
  -5   1   5     6494.32     7171.31    267.50 o 
  -4   1   5        0.83      -40.36     43.63 o 
  -3   1   5     5846.49     5840.91    203.46 o 
  -2   1   5     9147.71     9107.66    165.61 o 
  -1   1   5     5574.00     5242.91    195.33 o 
   0   1   5      252.98      229.62     28.32 o 
   1   1   5    19317.82    20965.28    276.27 o 
   2   1   5    12948.49    13633.63    311.52 o 
   3   1   5     1238.47     1164.64     83.29 o 
   4   1   5      731.49      715.27    103.14 o 
   5   1   5     5295.05     5272.34    128.36 o 
   6   1   5     4169.90     4437.07    124.42 o 
   7   1   5      967.93     1033.06    129.97 o 
   8   1   5      822.48      871.22    106.09 o 
   9   1   5     1744.22     1927.94    149.64 o 
  10   1   5      451.04      421.30     99.51 o 
 -11   2   5      279.87      156.20    105.43 o 
 -10   2   5      270.70      128.64     97.47 o 
  -9   2   5     1617.59     1667.11    184.27 o 
  -8   2   5     1783.14     1832.47    185.16 o 
  -7   2   5        7.45      -24.98     74.80 o 
  -6   2   5     1242.96     1264.61    135.01 o 
  -5   2   5     4140.89     3646.90    183.46 o 
  -4   2   5      889.74      905.92     96.22 o 
  -3   2   5      638.63      817.46     83.56 o 
  -2   2   5     7351.92     8352.16    157.20 o 
  -1   2   5    13919.96    15355.95    229.64 o 
   0   2   5     5194.53     5669.65    109.06 o 
   1   2   5     1320.14     1258.56     41.53 o 
   2   2   5    12350.98    11866.36    291.11 o 
   3   2   5     5529.33     5138.29    150.64 o 
   4   2   5      215.45      210.90     35.45 o 
   5   2   5     2641.46     2643.65     92.85 o 
   6   2   5     7905.60     7910.98    333.91 o 
   7   2   5     3127.69     2890.55    163.66 o 
   8   2   5        0.85       36.89     55.40 o 
   9   2   5     1305.90     1100.07    126.50 o 
 -11   3   5      403.27      415.11    139.73 o 
 -10   3   5        0.43      -12.72     84.33 o 
  -9   3   5     1300.93     1353.34    176.31 o 
  -8   3   5     3107.16     3642.20    231.36 o 
  -7   3   5     1729.35     1961.96    160.80 o 
  -6   3   5       27.67       29.88     62.48 o 
  -5   3   5     2727.95     2699.26    159.16 o 
  -4   3   5     7284.72     7368.86    240.69 o 
  -3   3   5     5459.86     5866.22    191.56 o 
  -2   3   5     1087.33     1059.92     76.08 o 
  -1   3   5    24851.90    24826.39    339.40 o 
   0   3   5    12698.96    13018.37    201.45 o 
   1   3   5     4684.19     4721.38    170.26 o 
   2   3   5     5195.08     5340.67    104.49 o 
   3   3   5     9695.30    10049.79    137.86 o 
   4   3   5     2711.59     2594.02    103.77 o 
   5   3   5       78.31      110.92     35.94 o 
   6   3   5     1481.66     1429.28    115.55 o 
   7   3   5     2088.12     2233.68    150.11 o 
   8   3   5      781.72      768.26    112.76 o 
   9   3   5      163.77      100.73     77.45 o 
 -11   4   5      411.60      513.80    139.46 o 
 -10   4   5      720.02      755.20    156.65 o 
  -9   4   5        6.69       92.50     94.20 o 
  -8   4   5     2308.92     2341.94    181.69 o 
  -6   4   5      722.19     1089.86    126.64 o 
  -5   4   5     1214.16     1254.40    110.17 o 
  -4   4   5     5541.85     5422.75    200.33 o 
  -3   4   5    11549.26    11839.07    300.16 o 
  -2   4   5      710.55      742.20     70.16 o 
  -1   4   5     4807.58     5186.81    118.15 o 
   0   4   5     6907.23     7062.98    128.06 o 
   1   4   5     3779.10     3835.58     94.43 o 
   2   4   5       13.50       67.90     21.57 o 
   3   4   5     4428.15     4251.59    116.97 o 
   4   4   5     8379.04     8141.37    173.10 o 
   5   4   5      800.58      752.48     90.98 o 
   6   4   5        6.31       16.47     54.04 o 
   7   4   5     1923.90     2155.97    157.05 o 
   8   4   5     1446.67     1451.47    145.76 o 
 -11   5   5      777.89      763.64    161.75 o 
 -10   5   5     1467.30     1766.19    202.99 o 
  -9   5   5      859.37      918.44    144.53 o 
  -8   5   5      284.54      254.34    101.21 o 
  -6   5   5     4423.32     4331.74    206.39 o 
  -5   5   5      733.99      878.23    101.26 o 
  -4   5   5     1529.40     1442.14    109.90 o 
  -3   5   5     7344.97     7258.69    224.15 o 
  -2   5   5     4450.49     5121.84    173.59 o 
  -1   5   5      195.00      328.03     37.42 o 
   0   5   5     2897.31     2673.62     87.41 o 
   1   5   5     6256.48     6082.98    152.46 o 
   2   5   5     2804.68     2746.46     71.27 o 
   3   5   5       20.39       33.55     32.94 o 
   4   5   5     1966.07     1918.00    127.05 o 
   5   5   5      524.55      543.19     86.03 o 
   6   5   5      467.20      456.49     91.68 o 
   7   5   5      216.59      267.21     84.26 o 
   8   5   5     1079.52     1057.88    139.84 o 
 -11   6   5      135.46      140.89    112.30 o 
 -10   6   5     1192.83     1230.45    170.60 o 
  -8   6   5      191.66      105.77     75.41 o 
  -7   6   5     1025.65     1077.81    129.29 o 
  -6   6   5     4866.03     5393.15    232.38 o 
  -5   6   5     3595.85     3460.52    174.54 o 
  -4   6   5        0.89      -14.56     40.63 o 
  -3   6   5     3221.10     3286.86    152.90 o 
  -2   6   5     4221.24     4421.10    146.46 o 
  -1   6   5     1765.41     1602.46     66.79 o 
   0   6   5        3.16      -13.05     22.56 o 
   1   6   5     3132.10     3212.90    100.29 o 
   2   6   5     4492.52     4539.88    129.54 o 
   3   6   5      844.95      849.92     91.52 o 
   4   6   5      104.23       71.74     54.79 o 
   5   6   5     1681.62     1971.69    143.99 o 
   6   6   5     1337.06     1137.22    127.18 o 
   7   6   5       98.08      198.67     91.14 o 
 -11   7   5       86.86      123.40    112.23 o 
 -10   7   5      313.46      138.23    100.26 o 
  -9   7   5     1303.03      645.22    122.85 o 
  -8   7   5     1062.36      825.42    127.11 o 
  -7   7   5        6.91       85.07     71.87 o 
  -6   7   5     1635.13     1770.00    140.38 o 
  -5   7   5     3849.87     3648.74    186.32 o 
  -4   7   5     1937.80     2169.98    136.57 o 
  -3   7   5      171.57      204.73     64.66 o 
  -2   7   5     2191.09     2296.05    114.37 o 
  -1   7   5     4827.02     4784.47    164.02 o 
   0   7   5      909.64      967.24     72.06 o 
   1   7   5      490.54      550.32     43.24 o 
   2   7   5     2574.55     2551.73    140.72 o 
   3   7   5     1364.89     1255.21    111.12 o 
   4   7   5       58.21        3.20     48.60 o 
   5   7   5      500.46      367.19     90.59 o 
   6   7   5     1338.45     1216.70    137.87 o 
 -10   8   5       21.68      -64.11     87.05 o 
  -9   8   5      614.48      550.14    115.57 o 
  -8   8   5     2000.16     1815.39    160.73 o 
  -7   8   5      897.50      697.42    113.84 o 
  -6   8   5       27.57      -24.84     54.04 o 
  -5   8   5     1794.92     1961.89    145.90 o 
  -4   8   5     3410.68     3333.06    176.92 o 
  -3   8   5      794.05      940.37    514.89 o 
  -2   8   5      732.33      908.13    397.43 o 
  -1   8   5     3794.36     3585.49    123.17 o 
   0   8   5     1477.91     1445.60     77.16 o 
   1   8   5       38.87       85.86     36.41 o 
   2   8   5      622.89      452.00     80.72 o 
   3   8   5     2118.44     2317.99    151.00 o 
   4   8   5     1228.68     1133.27    123.10 o 
   5   8   5        4.71       73.51     71.60 o 
  -9   9   5        4.79      -42.47     71.12 o 
  -8   9   5      867.70      788.40    130.58 o 
  -7   9   5     1472.41     1756.12    168.42 o 
  -6   9   5      383.11      391.69     93.59 o 
  -5   9   5      128.48       96.92     65.27 o 
  -4   9   5     1625.76     1767.68    136.10 o 
  -3   9   5     2526.20     2570.56    137.58 o 
  -2   9   5       27.13       41.86     48.01 o 
  -1   9   5     1226.58     1170.02     79.05 o 
   0   9   5     2081.79     2254.67     79.95 o 
   1   9   5      592.02      580.29     86.03 o 
   2   9   5        5.68      -23.01     49.41 o 
   3   9   5      494.40      577.16     97.19 o 
   4   9   5     1254.52     1132.59    129.70 o 
  -9  10   5      219.52      236.65    101.89 o 
  -8  10   5       36.32      -19.06     66.22 o 
  -7  10   5      868.88     1092.58    148.41 o 
  -6  10   5     1149.01     1305.43    145.35 o 
  -5  10   5      192.82      144.97     73.51 o 
  -4  10   5      255.15      274.70     83.98 o 
  -3  10   5     1800.33     1581.86    116.97 o 
  -2  10   5      882.74      824.13    131.78 o 
  -1  10   5        0.80      -21.73     26.30 o 
   0  10   5      634.34      656.66     89.98 o 
   1  10   5      940.03      921.03    105.61 o 
   2  10   5      530.62      548.92     93.99 o 
  -7  11   5      155.72       99.85     85.82 o 
  -6  11   5      918.50     1216.50    153.04 o 
  -5  11   5      650.68      517.00    107.33 o 
  -4  11   5       30.81        6.54     54.96 o 
  -3  11   5      419.48      469.95     94.83 o 
  -2  11   5     1254.84     1205.22    170.60 o 
   0 -12   6        1.40      -26.07     49.61 o 
   1 -12   6      314.69      345.21    100.73 o 
   2 -12   6      987.37      989.42    140.72 o 
   3 -12   6      364.94      427.90    103.79 o 
   4 -12   6      189.47      205.41     87.32 o 
   5 -12   6      797.82      781.21     83.31 o 
   6 -12   6      870.12      796.45     88.23 o 
  -2 -11   6      482.78      457.03    111.07 o 
  -1 -11   6      884.59      992.07    140.93 o 
   0 -11   6      279.75      445.94    106.92 o 
   1 -11   6      206.00      266.33     81.74 o 
   2 -11   6     1283.03     1301.76    147.19 o 
   3 -11   6     1558.89     1523.87     95.05 o 
   4 -11   6      131.61      141.47     47.55 o 
   5 -11   6      394.31      505.82    106.52 o 
   6 -11   6     1353.03     1508.99    100.67 o 
   7 -11   6      460.15      535.80     77.04 o 
   8 -11   6       21.01        2.71     44.04 o 
  -4 -10   6      624.48      844.41    138.14 o 
  -3 -10   6      415.42      535.44    116.11 o 
  -2 -10   6       50.40       24.09     59.62 o 
  -1 -10   6     1158.69     1136.54    138.34 o 
   0 -10   6     1900.69     2116.23    162.77 o 
   1 -10   6       27.24       -1.36     45.67 o 
   2 -10   6      620.31      724.83     67.49 o 
   3 -10   6     2421.43     2314.27    102.60 o 
   4 -10   6     1784.40     1936.20     96.12 o 
   5 -10   6        5.89        2.33     35.49 o 
   6 -10   6     1087.70     1234.63     90.73 o 
   7 -10   6     1389.46     1509.17    220.43 o 
   8 -10   6      272.75      275.89     61.60 o 
   9 -10   6       17.73       38.17     60.00 o 
  -5  -9   6       66.76        9.19     65.07 o 
  -4  -9   6      848.86     1100.95    141.74 o 
  -3  -9   6     1529.78     1558.30    158.01 o 
  -2  -9   6      248.23      212.55     74.73 o 
  -1  -9   6      641.30      630.25    105.97 o 
   0  -9   6     2706.40     2823.38    176.04 o 
   1  -9   6     1287.65     1146.88    124.26 o 
   2  -9   6       41.15       93.58     65.61 o 
   3  -9   6     1701.30     1643.38    149.67 o 
   4  -9   6     2475.48     2463.44    112.42 o 
   5  -9   6      960.63     1146.56     81.43 o 
   6  -9   6      103.33      132.36     48.05 o 
   7  -9   6      960.01     1035.17     98.17 o 
   8  -9   6     1484.16     1646.93    106.81 o 
   9  -9   6      317.42      351.46     68.93 o 
  -6  -8   6      721.35      678.50     82.07 o 
  -5  -8   6      146.51      182.46     56.67 o 
  -4  -8   6      251.55      258.03     56.48 o 
  -3  -8   6     1901.89     1895.97     96.61 o 
  -2  -8   6     1812.35     1890.78    141.40 o 
  -1  -8   6        1.28       26.95     44.38 o 
   0  -8   6     1258.54     1373.48    126.98 o 
   1  -8   6     2960.30     3129.94    105.26 o 
   2  -8   6     1719.08     1663.66     78.93 o 
   3  -8   6       45.57       50.75     31.85 o 
   4  -8   6     1996.72     1875.46     86.88 o 
   5  -8   6     3238.92     3406.35    120.41 o 
   6  -8   6      480.31      469.89    101.05 o 
   7  -8   6       18.73       25.33     34.96 o 
   8  -8   6     1387.10     1157.39     90.39 o 
   9  -8   6     1082.06      912.32    117.11 o 
  10  -8   6       61.51      111.21     72.21 o 
  -7  -7   6      343.81      287.30     88.62 o 
  -6  -7   6     1824.43     1850.73    113.15 o 
  -5  -7   6     1008.06     1117.97     88.41 o 
  -4  -7   6        7.66      -30.16     38.35 o 
  -3  -7   6     1696.79     1653.88     87.72 o 
  -2  -7   6     2452.11     2646.73    162.77 o 
  -1  -7   6     2377.36     2138.27    138.21 o 
   0  -7   6        8.63       -2.31     19.63 o 
   1  -7   6     3780.97     3769.58    111.01 o 
   2  -7   6     4173.85     3984.71    206.29 o 
   3  -7   6     1565.28     1618.92    134.29 o 
   4  -7   6      306.10      337.80     45.72 o 
   5  -7   6     2738.91     2659.61    101.62 o 
   6  -7   6     2039.42     1920.65     85.66 o 
   7  -7   6      637.95      656.51     66.98 o 
   8  -7   6      440.70      483.87     67.46 o 
   9  -7   6     1596.98     1635.54    141.20 o 
  10  -7   6      524.84      518.49    101.41 o 
  -8  -6   6      661.64      651.56     86.97 o 
  -7  -6   6       40.13      -11.03     55.71 o 
  -6  -6   6     1645.63     1530.03    103.20 o 
  -5  -6   6     2117.87     2061.56    104.17 o 
  -4  -6   6      773.51      838.61     72.20 o 
  -3  -6   6       30.05       27.94     48.94 o 
  -2  -6   6     2724.72     2595.35    150.11 o 
  -1  -6   6     6821.34     6702.10    142.11 o 
   0  -6   6     2887.16     2701.44     87.47 o 
   1  -6   6     1338.98     1287.98     63.23 o 
   2  -6   6     4938.38     5242.84    131.46 o 
   3  -6   6     3640.28     3238.06    102.77 o 
   4  -6   6      551.10      525.66     84.36 o 
   5  -6   6      989.37      982.00     65.62 o 
   6  -6   6     3881.02     3881.42    182.32 o 
   7  -6   6     1510.37     1667.94     89.61 o 
   8  -6   6      102.26       95.02     57.79 o 
   9  -6   6      536.98      507.39     96.04 o 
  10  -6   6     1036.51     1243.31    132.63 o 
  -8  -5   6      835.20     1066.02    104.11 o 
  -7  -5   6     1510.14     1560.69    107.36 o 
  -6  -5   6      220.37      322.89    112.23 o 
  -5  -5   6     3533.17     3156.20    121.80 o 
  -4  -5   6     1775.80     1732.17     87.73 o 
  -3  -5   6     1715.52     1768.09    127.66 o 
  -2  -5   6      243.33      252.44     65.34 o 
  -1  -5   6     7370.63     6981.18    243.61 o 
   0  -5   6     9086.97     8801.91    295.80 o 
   1  -5   6      392.84      364.68     39.17 o 
   2  -5   6     4036.79     3912.36    106.10 o 
   3  -5   6     4428.80     4257.73    113.00 o 
   4  -5   6     3091.77     3105.51     97.51 o 
   5  -5   6        2.86       -5.80     25.85 o 
   6  -5   6     3071.14     2828.74    133.20 o 
   7  -5   6     2693.83     2708.09    123.13 o 
   8  -5   6      823.13      776.09     96.02 o 
   9  -5   6        0.76       11.91     50.37 o 
  10  -5   6      771.48     1036.17    124.12 o 
  11  -5   6      873.80      925.25    121.40 o 
  -9  -4   6        4.55       31.58     72.08 o 
  -8  -4   6      688.05      686.39    165.07 o 
  -7  -4   6     2534.27     2311.37    114.60 o 
  -6  -4   6     1480.08     1527.88     98.68 o 
  -5  -4   6      178.71      169.89     48.03 o 
  -4  -4   6     4177.81     4297.98    202.65 o 
  -3  -4   6     3566.53     3304.62    170.12 o 
  -2  -4   6     3943.89     3862.63     96.77 o 
  -1  -4   6     6734.52     6607.13    135.70 o 
   0  -4   6     7392.06     7199.40    144.06 o 
   1  -4   6     3606.22     3433.74     94.08 o 
   2  -4   6       28.05        4.60     28.66 o 
   3  -4   6     2583.84     2492.29     80.03 o 
   4  -4   6     5154.67     4974.48     95.82 o 
   5  -4   6     1808.68     1781.39     50.95 o 
   6  -4   6       29.94       39.29     31.80 o 
   7  -4   6     1393.44     1453.85    112.76 o 
   8  -4   6     1858.66     2106.97    135.62 o 
   9  -4   6      634.79      636.51     93.59 o 
  10  -4   6      128.40      111.55     67.52 o 
  11  -4   6     1244.70     1437.04    143.11 o 
  -9  -3   6      490.84      361.74    111.82 o 
  -8  -3   6       89.53      135.44     85.07 o 
  -7  -3   6     2346.88     2355.28    178.63 o 
  -6  -3   6     3507.88     3504.14    204.35 o 
  -5  -3   6      696.15      555.99     97.67 o 
  -4  -3   6     2769.03     2696.88    158.35 o 
  -3  -3   6     3293.57     3099.01     86.66 o 
  -2  -3   6    10602.34    10845.50    186.76 o 
  -1  -3   6        9.98       11.13     21.73 o 
   0  -3   6     1904.86     1781.28     64.37 o 
   1  -3   6     5822.42     5689.86    153.28 o 
   2  -3   6     5481.92     5403.10    115.78 o 
   3  -3   6      178.32      196.37     27.66 o 
   4  -3   6     4820.05     4631.82     93.36 o 
   5  -3   6     5573.42     5510.76     98.53 o 
   6  -3   6     1423.82     1466.79     67.10 o 
   7  -3   6      301.73      317.01     44.96 o 
   8  -3   6     2162.73     2163.76     90.72 o 
   9  -3   6     2133.02     2176.93    145.01 o 
  10  -3   6      177.72      278.78     76.91 o 
 -10  -2   6      762.17      662.92    139.05 o 
  -9  -2   6     1466.75     1426.29    170.32 o 
  -8  -2   6      450.28      578.80    122.30 o 
  -7  -2   6      116.93      210.38     84.73 o 
  -6  -2   6     1974.39     1932.84    154.61 o 
  -5  -2   6     3003.08     3433.71    192.03 o 
  -4  -2   6      242.26      307.32     39.37 o 
  -3  -2   6     2546.63     2670.82     85.40 o 
  -2  -2   6     9358.79     9609.51    175.69 o 
  -1  -2   6     4100.95     4078.33    179.48 o 
   0  -2   6        1.20       -0.39     30.29 o 
   1  -2   6     4301.31     4247.29     95.48 o 
   2  -2   6     7921.45     7747.98    138.12 o 
   3  -2   6     4405.65     4312.60     94.43 o 
   4  -2   6     1025.80     1064.13     43.91 o 
   5  -2   6     6001.50     5904.93    103.09 o 
   6  -2   6     4948.82     4860.73    155.93 o 
   7  -2   6      352.02      347.38     46.62 o 
   8  -2   6      781.91      844.51     66.42 o 
   9  -2   6     2901.01     3320.94    120.40 o 
  10  -2   6     1258.67     1417.37    129.97 o 
 -10  -1   6      144.44      174.78     95.97 o 
  -9  -1   6     1774.07     1750.54    188.08 o 
  -8  -1   6     1591.01     1730.26    178.49 o 
  -7  -1   6       55.14       18.11     73.57 o 
  -6  -1   6     2142.51     1935.42    154.20 o 
  -5  -1   6     4731.15     4574.25    181.72 o 
  -4  -1   6     4034.89     4167.08    212.99 o 
  -3  -1   6     1271.98     1476.43     66.03 o 
  -2  -1   6     1990.14     1866.90    152.56 o 
  -1  -1   6     7192.30     6945.25    176.07 o 
   0  -1   6     6310.83     6023.58    119.90 o 
   1  -1   6      521.02      590.80     59.96 o 
   2  -1   6     7683.58     7857.61    128.03 o 
   3  -1   6    13206.06    13243.18    256.47 o 
   4  -1   6     1704.58     1891.26     49.98 o 
   5  -1   6     1295.85     1355.10     78.49 o 
   6  -1   6     6139.67     6243.19    146.49 o 
   7  -1   6     2231.56     2225.15     93.89 o 
   8  -1   6       51.72      -44.18     31.88 o 
   9  -1   6      542.51      510.60     91.27 o 
  10  -1   6     1189.13     1075.30    122.55 o 
 -11   0   6      565.10      477.32    139.66 o 
 -10   0   6       25.01       83.44     91.68 o 
  -9   0   6      362.37      430.89    125.58 o 
  -8   0   6     1086.64     1193.84    160.46 o 
  -7   0   6      890.06      814.13    130.38 o 
  -6   0   6       15.33       -6.28     56.32 o 
  -5   0   6     1418.19     1261.16     67.72 o 
  -4   0   6     8386.28     8180.19    169.33 o 
  -3   0   6     2417.77     2156.34     79.96 o 
  -2   0   6     1149.46     1223.80     69.55 o 
  -1   0   6    14490.65    15976.90    255.18 o 
   0   0   6    17321.63    18746.31    607.57 o 
   1   0   6      504.64      554.42     32.06 o 
   2   0   6     4858.96     4431.02    161.41 o 
   3   0   6    14207.36    13843.15    332.96 o 
   4   0   6     3703.81     3788.04    110.71 o 
   5   0   6      227.96      207.06     68.23 o 
   6   0   6     2500.12     2576.09     96.49 o 
   7   0   6     6062.52     6526.81    163.50 o 
   8   0   6     1324.60     1477.87     86.22 o 
   9   0   6       33.38       53.97     58.87 o 
  10   0   6      620.01      585.94    102.91 o 
 -11   1   6     1068.22     1394.92    197.00 o 
 -10   1   6      705.94      823.11    157.46 o 
  -9   1   6        5.79       52.06     83.98 o 
  -8   1   6     1849.61     1312.44    158.69 o 
  -7   1   6     3693.61     3561.77    222.31 o 
  -6   1   6     2174.87     2264.91    169.24 o 
  -5   1   6       12.39       -4.63     54.99 o 
  -4   1   6     6364.26     6549.75    151.15 o 
  -3   1   6     5973.78     6278.61    142.61 o 
  -2   1   6     1244.96     1342.54     64.24 o 
  -1   1   6     1240.55     1158.44     57.26 o 
   0   1   6    21303.36    21346.35    520.70 o 
   1   1   6    12075.82    12493.67    184.82 o 
   2   1   6      422.57      338.95     58.26 o 
   3   1   6     1784.45     1927.94    112.01 o 
   4   1   6     5664.12     5127.55    125.98 o 
   5   1   6     2904.25     3007.49    100.87 o 
   6   1   6        3.46        1.21     31.88 o 
   7   1   6     3021.85     3435.02    121.05 o 
   8   1   6     2436.50     2941.11    169.98 o 
   9   1   6      165.33      125.30     72.76 o 
  10   1   6       58.23       13.61     69.83 o 
 -11   2   6      473.38      476.30    141.50 o 
 -10   2   6      908.95      840.46    152.56 o 
  -9   2   6      201.87       62.89     91.61 o 
  -8   2   6      226.00      183.56    102.16 o 
  -7   2   6     2605.80     2624.14    192.30 o 
  -6   2   6     5228.40     5444.46    255.86 o 
  -5   2   6     1160.22     1464.87    136.57 o 
  -4   2   6     1995.05     1957.67    135.14 o 
  -3   2   6    12380.56    12714.97    223.77 o 
  -2   2   6     5932.79     5573.41    128.35 o 
  -1   2   6     1966.82     1850.46     69.55 o 
   0   2   6     9411.94    10834.65    180.09 o 
   1   2   6    15158.92    16860.75    331.16 o 
   2   2   6     3097.03     3236.50    142.97 o 
   3   2   6       34.26       48.66     43.15 o 
   4   2   6     2780.40     2863.19     96.83 o 
   5   2   6     7000.25     7182.67    164.61 o 
   6   2   6     2588.61     2627.43    103.35 o 
   7   2   6        8.16       25.45     52.27 o 
   8   2   6     2186.13     2388.42    166.92 o 
   9   2   6      984.60      989.96    125.62 o 
 -11   3   6        5.52       60.85    100.19 o 
 -10   3   6      769.79      725.26    154.33 o 
  -9   3   6     1895.10     1647.51    184.75 o 
  -8   3   6      699.22      762.95    139.57 o 
  -7   3   6      891.86     1038.75    139.02 o 
  -6   3   6     5074.17     5085.64    236.94 o 
  -5   3   6     2694.14     2812.83    162.50 o 
  -4   3   6      408.94      430.49     82.90 o 
  -3   3   6     1816.87     2039.06    119.63 o 
  -2   3   6     8116.09     8790.27    213.77 o 
  -1   3   6     6616.43     6930.88    141.95 o 
   0   3   6        7.41        9.35     20.56 o 
   1   3   6     3947.95     3853.33     88.91 o 
   2   3   6     5933.83     5418.14    103.97 o 
   3   3   6     1446.14     1345.04    101.66 o 
   4   3   6       42.60        3.88     28.24 o 
   5   3   6     5626.83     5542.64    146.27 o 
   6   3   6     2045.49     1818.86    128.88 o 
   7   3   6      172.69      101.48     68.61 o 
   8   3   6      674.20      752.34    114.93 o 
   9   3   6     1131.85      827.46    123.44 o 
 -11   4   6       89.08       61.73    115.36 o 
 -10   4   6      153.54      154.56    107.60 o 
  -9   4   6     2017.93     1788.17    192.30 o 
  -8   4   6     2534.09     2679.39    200.06 o 
  -7   4   6      204.29      215.14     94.20 o 
  -6   4   6     1763.91     1844.58    149.16 o 
  -5   4   6     4999.15     5710.25    232.86 o 
  -4   4   6     4661.52     5220.99    204.42 o 
  -3   4   6      448.36      607.99     74.19 o 
  -2   4   6     3878.31     3787.67    107.83 o 
  -1   4   6     8629.85     8450.06    165.54 o 
   0   4   6     2349.33     2153.10     73.98 o 
   1   4   6      605.24      645.78     49.31 o 
   2   4   6     4418.19     4376.51    183.39 o 
   3   4   6     4593.87     4569.68    127.26 o 
   4   4   6     1388.58     1305.85     73.31 o 
   5   4   6      376.47      361.74     73.03 o 
   6   4   6     1356.65     1439.69    129.09 o 
   7   4   6      754.07      820.86    114.66 o 
   8   4   6       17.67      -69.55     62.40 o 
 -11   5   6      660.01      433.75    145.58 o 
 -10   5   6      249.41      290.62    123.60 o 
  -9   5   6      654.47      631.34    133.81 o 
  -7   5   6     1594.81     1947.88    161.34 o 
  -6   5   6       50.08      -53.91     54.04 o 
  -5   5   6     3264.97     3231.13    170.80 o 
  -4   5   6     7110.38     6578.95    231.36 o 
  -3   5   6     3754.76     3772.86    160.19 o 
  -2   5   6      564.29      554.50     68.20 o 
  -1   5   6     4384.66     4543.77    173.83 o 
   0   5   6     4218.86     4182.31    101.17 o 
   1   5   6      910.21     1049.78    102.75 o 
   2   5   6      574.10      574.50     83.37 o 
   3   5   6     3942.05     3701.55    124.83 o 
   4   5   6     1620.49     1471.88    112.82 o 
   5   5   6       12.51      -36.96     44.92 o 
   6   5   6      759.82      599.55     99.71 o 
   7   5   6      980.70     1093.67    135.62 o 
 -11   6   6     1133.75     1070.53    178.69 o 
 -10   6   6      970.64      808.96    150.32 o 
  -9   6   6        0.66      -19.74     72.28 o 
  -8   6   6      820.51      676.60    121.49 o 
  -6   6   6     1478.05     1724.20    139.91 o 
  -5   6   6      199.81      345.68     83.24 o 
  -4   6   6     5083.24     4976.90    203.74 o 
  -3   6   6     5930.01     6043.35    213.06 o 
  -2   6   6      306.50      440.36     69.42 o 
  -1   6   6      779.41      880.31    156.84 o 
   0   6   6     3869.99     3910.29    103.82 o 
   1   6   6     3156.84     3085.16    165.29 o 
   2   6   6       24.02        4.56     32.41 o 
   3   6   6     1626.89     1639.41    120.72 o 
   4   6   6     2034.87     2194.41    143.85 o 
   5   6   6      850.84      775.41    105.68 o 
   6   6   6       20.08       33.01     61.05 o 
   7   6   6      499.44      593.70    115.43 o 
  -9   7   6      422.40      308.25    104.95 o 
  -8   7   6       60.92       -4.01     68.13 o 
  -7   7   6     1454.87     1272.29    139.02 o 
  -6   7   6     2802.14     2800.93    178.35 o 
  -5   7   6      822.80      863.73    111.26 o 
  -4   7   6     1674.17     1826.68    127.66 o 
  -3   7   6     3650.43     3801.03    175.09 o 
  -2   7   6     2841.43     2843.73    146.85 o 
  -1   7   6        9.59       10.24     28.26 o 
   0   7   6      878.27      778.68    138.71 o 
   1   7   6     2749.71     2831.75    162.91 o 
   2   7   6     1654.78     1619.49     87.66 o 
   3   7   6      122.56      184.85     63.98 o 
   4   7   6     1183.59     1081.90    117.66 o 
   5   7   6     1607.41     1439.08    138.14 o 
   6   7   6      296.62      364.81     95.42 o 
 -10   8   6      480.60      312.54    112.84 o 
  -9   8   6      912.63      712.40    133.10 o 
  -8   8   6      361.72      431.78    109.85 o 
  -7   8   6       96.64       91.61     77.25 o 
  -6   8   6     1389.66     1359.40    139.43 o 
  -5   8   6     1926.39     1927.19    148.41 o 
  -4   8   6       21.33       73.64     61.60 o 
  -3   8   6      639.16      699.53     96.42 o 
  -2   8   6     3200.35     3283.28    141.32 o 
  -1   8   6      901.11     1039.85    116.49 o 
   0   8   6        6.80      -11.36     44.99 o 
   1   8   6     1025.11     1041.57    123.71 o 
   2   8   6     2086.60     2024.63    134.80 o 
   3   8   6      760.26      776.90    102.14 o 
   4   8   6       70.76        9.87     58.33 o 
   5   8   6     1019.18      941.72    125.82 o 
  -9   9   6      563.64      581.11    128.30 o 
  -8   9   6      947.72      975.67    140.25 o 
  -7   9   6      115.74      183.56     88.76 o 
  -6   9   6      227.89      172.06     77.52 o 
  -5   9   6     1340.07     1575.93    138.75 o 
  -4   9   6     1281.61     1103.20    123.64 o 
  -3   9   6        4.09      -42.81     49.14 o 
  -2   9   6     1134.90     1033.35    192.72 o 
  -1   9   6     1949.58     1772.79    132.29 o 
   0   9   6      688.95      749.79     69.87 o 
   1   9   6        5.09       63.02     52.54 o 
   2   9   6      579.56      514.00     90.52 o 
   3   9   6     1626.94     1598.59    140.45 o 
  -8  10   6      826.90      804.46    141.13 o 
  -7  10   6      679.43      790.51    132.97 o 
  -6  10   6       24.83      -30.97     55.00 o 
  -5  10   6      423.32      710.35    115.82 o 
  -4  10   6     1234.21     1089.79    128.34 o 
  -3  10   6      669.12      673.87    107.26 o 
  -2  10   6       47.05       34.54     36.47 o 
  -1  10   6      982.32      924.17     75.37 o 
   0  10   6     1302.46     1258.96    118.20 o 
   1  10   6      348.85      395.84     84.73 o 
   2  10   6       30.85      -11.23     56.56 o 
  -6  11   6      387.46      415.17    107.33 o 
  -5  11   6       19.34       56.35     67.11 o 
  -4  11   6      599.34      511.35    105.56 o 
  -3  11   6     1114.62      858.51    185.02 o 
  -2  11   6      182.98      160.97     70.58 o 
   1 -12   7      620.29      660.67    125.71 o 
   2 -12   7       64.17       39.61     70.04 o 
   3 -12   7      484.56      563.68    115.23 o 
   4 -12   7      996.27     1105.47    151.68 o 
   5 -12   7      460.87      430.14     72.72 o 
  -2 -11   7      618.96      556.54    121.42 o 
  -1 -11   7       62.26      169.27     85.96 o 
   0 -11   7      292.11      373.93     98.89 o 
   1 -11   7     1174.51     1066.45    138.21 o 
   2 -11   7      699.26      745.40    123.44 o 
   3 -11   7        0.04       33.32     37.73 o 
   4 -11   7      704.00      592.83     77.38 o 
   5 -11   7     1282.51     1387.69    184.17 o 
   6 -11   7      486.31      539.50     71.65 o 
   7 -11   7       75.98       90.91     49.15 o 
  -3 -10   7      155.96      167.84     85.69 o 
  -2 -10   7     1034.37     1029.77    139.02 o 
  -1 -10   7      826.60      815.28    125.28 o 
   0 -10   7       21.20       31.78     56.69 o 
   1 -10   7     1031.26     1138.92    132.97 o 
   2 -10   7     1671.45     1777.42    144.67 o 
   3 -10   7      634.76      742.50     69.84 o 
   4 -10   7       53.10       35.05     72.45 o 
   5 -10   7     1033.84     1073.47     98.50 o 
   6 -10   7     1716.73     1730.20    100.08 o 
   7 -10   7      169.41      269.82     67.38 o 
   8 -10   7      173.83      259.31     63.25 o 
  -5  -9   7      669.81      573.48    126.32 o 
  -4  -9   7      657.99      626.71    127.48 o 
  -3  -9   7       72.53      115.84     67.45 o 
  -2  -9   7      908.93      901.23    125.34 o 
  -1  -9   7     2561.37     2311.05    165.49 o 
   0  -9   7      520.58      518.02     96.31 o 
   1  -9   7       48.04       73.71     54.52 o 
   2  -9   7     1776.94     1830.08    103.47 o 
   3  -9   7     2271.24     2358.77    155.46 o 
   4  -9   7      317.45      292.49     50.72 o 
   5  -9   7      181.50      181.97     47.10 o 
   6  -9   7     1603.51     1611.18     94.27 o 
   7  -9   7     1130.02     1215.82    201.67 o 
   8  -9   7       40.08       41.89     42.33 o 
   9  -9   7      203.82      215.21     79.97 o 
  -6  -8   7        1.93       62.41     69.56 o 
  -5  -8   7      569.58      747.51    125.55 o 
  -4  -8   7     1448.93     1559.25    163.59 o 
  -3  -8   7      917.67      913.14    127.59 o 
  -2  -8   7       94.69       53.50     53.90 o 
  -1  -8   7     3097.83     2910.28    174.82 o 
   0  -8   7     2392.83     2329.22    152.70 o 
   1  -8   7      779.24      746.06     59.30 o 
   2  -8   7      460.86      469.02     52.28 o 
   3  -8   7     3252.72     3132.79    141.98 o 
   4  -8   7     1667.53     1589.19    107.31 o 
   5  -8   7       26.18       60.82     39.88 o 
   6  -8   7      220.59      255.91     49.39 o 
   7  -8   7     1541.02     1658.77    229.59 o 
   8  -8   7      773.00      771.53    106.90 o 
   9  -8   7        2.73       42.33     54.52 o 
  -7  -7   7      818.62     1083.67    159.84 o 
  -6  -7   7      280.79      217.11     86.71 o 
  -5  -7   7       55.20        9.87     63.09 o 
  -4  -7   7     1795.36     1999.93    159.30 o 
  -3  -7   7     3322.90     2890.14    178.08 o 
  -2  -7   7      409.46      425.86     88.21 o 
  -1  -7   7     1114.93     1166.96    117.25 o 
   0  -7   7     4165.11     4094.34    117.12 o 
   1  -7   7     2837.65     2652.86     95.45 o 
   2  -7   7      342.77      375.13     70.85 o 
   3  -7   7     1054.28     1013.10     67.89 o 
   4  -7   7     3090.96     2826.04    156.88 o 
   5  -7   7      835.31      895.10     67.79 o 
   6  -7   7      127.34      113.28     42.56 o 
   7  -7   7      865.85      928.22     77.88 o 
   8  -7   7     2288.93     2113.37    150.73 o 
   9  -7   7      595.40      582.95    103.05 o 
  10  -7   7       12.63       41.45     59.76 o 
  -7  -6   7      967.39     1234.60    157.60 o 
  -6  -6   7     1465.17     1422.89    159.30 o 
  -5  -6   7      211.38      167.50     77.52 o 
  -4  -6   7      166.28      245.77     77.18 o 
  -3  -6   7     2706.19     2429.59    159.16 o 
  -2  -6   7     1693.08     1502.64    120.10 o 
  -1  -6   7      882.22      924.37     57.59 o 
   0  -6   7     2033.25     2020.48     79.44 o 
   1  -6   7     7030.50     6641.65    152.78 o 
   2  -6   7     2880.11     2853.51     97.82 o 
   3  -6   7       17.29        6.28     22.99 o 
   4  -6   7     1988.58     1887.93     82.23 o 
   5  -6   7     3044.39     2936.52    105.66 o 
   6  -6   7     1508.61     1357.34     73.06 o 
   7  -6   7      112.82      185.53     63.30 o 
   8  -6   7     1607.94     1868.12    141.13 o 
   9  -6   7     1465.74     1402.95    133.78 o 
  10  -6   7      130.04      153.82     73.03 o 
  -8  -5   7      212.19      279.05    100.66 o 
  -7  -5   7      145.16       25.66     72.08 o 
  -6  -5   7     2184.81     2117.25    170.39 o 
  -5  -5   7     2626.31     2827.06    186.18 o 
  -4  -5   7     1595.95     1660.17    135.76 o 
  -3  -5   7     1791.66     1863.56    135.76 o 
  -2  -5   7     2021.72     1938.15    131.95 o 
  -1  -5   7     5956.39     5942.75    137.00 o 
   0  -5   7       69.51       47.58     28.59 o 
   1  -5   7     3600.27     3563.03    104.53 o 
   2  -5   7     4979.00     4660.49    122.18 o 
   3  -5   7     2017.84     2046.42     79.39 o 
   4  -5   7        3.22      -11.96     30.93 o 
   5  -5   7     2791.95     2824.77     99.20 o 
   6  -5   7     4033.46     4330.33    131.52 o 
   7  -5   7      391.05      320.36     74.73 o 
   8  -5   7      269.31      352.90     80.11 o 
   9  -5   7     1541.97     1718.69    140.45 o 
  10  -5   7      878.62      925.73    119.08 o 
  -9  -4   7      567.11      537.27    124.15 o 
  -8  -4   7     1189.53     1361.64    162.84 o 
  -7  -4   7      245.56      503.86    117.74 o 
  -6  -4   7      483.62      407.15     96.99 o 
  -5  -4   7     2140.85     2072.06    155.01 o 
  -4  -4   7     2345.38     2383.04    158.14 o 
  -3  -4   7        4.96      -12.32     41.18 o 
  -2  -4   7     2037.65     1912.38     73.70 o 
  -1  -4   7     7630.21     7243.97    168.62 o 
   0  -4   7     5310.95     4875.44    118.84 o 
   1  -4   7       38.44       89.45     26.42 o 
   2  -4   7     7504.27     7210.74    150.87 o 
   3  -4   7     5277.65     5128.25    123.33 o 
   4  -4   7     2450.21     2450.71    111.12 o 
   5  -4   7     1391.26     1405.70     96.48 o 
   6  -4   7     3880.86     3577.08    176.72 o 
   7  -4   7     2046.17     1837.37    134.33 o 
   8  -4   7       74.44       60.44     54.24 o 
   9  -4   7      548.84      565.32     96.44 o 
  10  -4   7     1488.95     1787.08    142.83 o 
  -9  -3   7      247.15      151.50     90.93 o 
  -8  -3   7     1350.08     1168.18    154.40 o 
  -7  -3   7     1827.81     1246.71    147.39 o 
  -6  -3   7      324.28      295.59     91.14 o 
  -5  -3   7     1177.44     1235.41    134.26 o 
  -4  -3   7     6071.56     5749.11    238.85 o 
  -3  -3   7     4906.79     4997.76    162.02 o 
  -2  -3   7      163.63      154.74     32.78 o 
  -1  -3   7     1490.33     1457.10     87.41 o 
   0  -3   7     2843.18     2648.98    117.89 o 
   1  -3   7     1648.26     1672.74     73.87 o 
   2  -3   7     1393.84     1413.12     59.30 o 
   3  -3   7     4493.06     4009.24    100.78 o 
   4  -3   7     6440.18     6303.07    135.40 o 
   5  -3   7      192.32      200.74     47.37 o 
   6  -3   7      787.89      841.46     57.75 o 
   7  -3   7     2019.51     2128.91     88.91 o 
   8  -3   7     1730.09     1699.30    130.86 o 
   9  -3   7       12.48      -30.42     48.73 o 
  10  -3   7     1021.76     1018.75    119.42 o 
 -10  -2   7      543.12      454.04    127.35 o 
  -9  -2   7       10.25       -2.65     76.84 o 
  -8  -2   7      762.92      737.78    134.53 o 
  -7  -2   7     1599.39     1932.43    168.15 o 
  -6  -2   7      495.58      465.06    103.11 o 
  -5  -2   7      385.63      478.61     96.99 o 
  -4  -2   7     4220.06     4421.10    139.50 o 
  -3  -2   7     5381.25     5371.04    133.17 o 
  -2  -2   7     3883.43     3729.33    105.75 o 
  -1  -2   7      707.41      708.48     49.83 o 
   0  -2   7     4207.18     4051.29    102.59 o 
   1  -2   7     8607.42     8462.62    308.84 o 
   2  -2   7      838.79      928.17    106.05 o 
   3  -2   7     3409.64     3475.61     85.01 o 
   4  -2   7     9753.34    10058.66    174.44 o 
   5  -2   7     6557.73     6712.40    282.91 o 
   6  -2   7        1.57      -30.31     56.82 o 
   7  -2   7      928.27      909.66     65.91 o 
   8  -2   7     3224.82     3321.92    119.65 o 
   9  -2   7      839.44      814.57     72.96 o 
 -10  -1   7     1094.33     1162.19    172.57 o 
  -9  -1   7      383.49      489.16    130.34 o 
  -8  -1   7       13.54      -26.48     69.76 o 
  -7  -1   7      371.78      329.21    103.39 o 
  -6  -1   7     3484.19     3343.54    205.78 o 
  -5  -1   7     1040.77     1123.69     68.71 o 
  -4  -1   7      272.50      297.79     44.08 o 
  -3  -1   7     4418.53     4591.12    123.68 o 
  -2  -1   7     8707.67     8934.28    178.01 o 
  -1  -1   7      860.20      874.26     55.38 o 
   0  -1   7     2293.63     2354.74     75.29 o 
   1  -1   7     9168.24     8643.51    150.28 o 
   2  -1   7     6660.98     6549.96    116.93 o 
   3  -1   7      187.49      194.06     21.20 o 
   4  -1   7     2867.91     2812.09    147.73 o 
   5  -1   7     7585.52     7598.12    188.63 o 
   6  -1   7     2451.26     2434.74     94.45 o 
   7  -1   7      151.67      180.37     43.93 o 
   8  -1   7     2282.48     2587.40    110.42 o 
   9  -1   7     2068.86     2109.72    102.94 o 
  10  -1   7      210.59      156.27     77.66 o 
 -10   0   7      985.56     1211.94    175.56 o 
  -9   0   7     1270.96     1147.70    165.49 o 
  -8   0   7      434.73      412.79    116.86 o 
  -7   0   7      212.43      201.87     90.46 o 
  -6   0   7     3077.32     3097.68    108.71 o 
  -5   0   7     4725.97     4742.07    133.12 o 
  -4   0   7      830.17      855.66     60.41 o 
  -3   0   7     1571.34     1601.76    196.11 o 
  -2   0   7    12152.10    12359.40    220.95 o 
  -1   0   7    13394.38    13335.98    224.50 o 
   0   0   7      176.63      152.49     29.04 o 
   1   0   7     6904.78     7134.23    126.53 o 
   2   0   7    11278.03    11268.96    299.48 o 
   3   0   7     6476.20     6669.80    224.22 o 
   4   0   7       20.92       24.71     48.05 o 
   5   0   7     4331.33     4226.27    122.00 o 
   6   0   7     7077.44     7101.26    168.70 o 
   7   0   7      576.77      595.05     62.07 o 
   8   0   7      224.53      289.57     56.05 o 
   9   0   7      691.11      842.30    108.54 o 
  10   0   7      630.66      677.89    111.82 o 
 -11   1   7      285.82      372.43    136.06 o 
 -10   1   7       86.12      210.72    109.24 o 
  -9   1   7      809.91      683.00    137.87 o 
  -8   1   7     1568.21     1262.29    158.89 o 
  -7   1   7      351.00      436.27    109.58 o 
  -6   1   7       86.14       45.73     34.14 o 
  -5   1   7     8539.46     8419.02    190.26 o 
  -4   1   7     4473.61     4034.19    188.77 o 
  -3   1   7       44.72       37.53     28.57 o 
  -2   1   7     9329.94     9708.52    189.97 o 
  -1   1   7    14319.59    15310.16    249.62 o 
   0   1   7     7281.93     7477.92    146.16 o 
   1   1   7      322.39      283.20     36.41 o 
   2   1   7     4437.85     3897.11    164.88 o 
   3   1   7     5003.88     4661.09    184.89 o 
   4   1   7      636.83      570.27     62.58 o 
   5   1   7      323.10      208.12     41.44 o 
   6   1   7     5800.04     6120.27    159.88 o 
   7   1   7     3358.83     3241.96    120.29 o 
   8   1   7       86.03       59.15     59.62 o 
   9   1   7      248.48      200.92     77.66 o 
 -11   2   7     1044.89      560.76    142.93 o 
 -10   2   7      204.43      279.39    114.14 o 
  -9   2   7      549.50      525.23    127.96 o 
  -7   2   7     2599.28     2713.55    199.04 o 
  -6   2   7      512.88      478.13    108.83 o 
  -5   2   7     2260.37     2478.51    165.83 o 
  -4   2   7     5748.98     6243.15    156.23 o 
  -3   2   7     2457.88     2677.66     95.53 o 
  -2   2   7      382.63      370.83     44.67 o 
  -1   2   7     6946.92     6672.43    144.55 o 
   0   2   7     6152.29     6309.57    201.59 o 
   1   2   7     2619.74     2563.32     71.65 o 
   2   2   7      478.67      565.86     76.30 o 
   3   2   7     4071.27     4271.45    179.65 o 
   4   2   7     2733.53     2718.47    152.19 o 
   5   2   7     1093.52     1243.91    108.94 o 
   6   2   7      868.64      958.32     95.98 o 
   7   2   7     1885.13     2001.36    140.93 o 
   8   2   7      547.27      591.45    104.75 o 
   9   2   7        3.08      -58.53     61.67 o 
 -11   3   7      723.88      251.62    121.28 o 
 -10   3   7      512.00      386.45    130.07 o 
  -9   3   7       10.01       32.53     90.59 o 
  -8   3   7     1218.09     1076.79    157.80 o 
  -7   3   7     4717.59     5087.89    267.50 o 
  -6   3   7     2582.31     3097.07    193.87 o 
  -5   3   7       11.55        9.87     61.53 o 
  -4   3   7     3412.11     3921.95    180.74 o 
  -3   3   7     6196.27     6192.17    151.88 o 
  -2   3   7     2104.07     2079.49     82.61 o 
  -1   3   7      773.21      895.06     56.47 o 
   0   3   7     5381.02     5525.47    129.80 o 
   1   3   7     5482.00     5331.11    162.98 o 
   2   3   7      574.62      545.58     81.60 o 
   3   3   7      418.88      374.68     70.65 o 
   4   3   7     2976.15     2947.44    106.25 o 
   5   3   7     1628.27     1728.92    105.27 o 
   6   3   7       58.15       47.10     54.45 o 
   7   3   7     1184.05     1257.66    128.41 o 
   8   3   7     1307.76     1525.43    150.86 o 
 -11   4   7      253.10      277.69    128.16 o 
 -10   4   7     1047.35      682.32    156.44 o 
  -9   4   7     1238.89      921.57    153.24 o 
  -8   4   7       17.22      -22.46     75.68 o 
  -7   4   7     2357.48     2420.40    181.82 o 
  -6   4   7     3877.50     4450.14    226.46 o 
  -5   4   7     1341.48     1099.79    121.06 o 
  -4   4   7      135.19      220.86     72.83 o 
  -3   4   7     4513.31     4664.41    131.30 o 
  -2   4   7     6568.59     6524.90    158.48 o 
  -1   4   7      796.40      854.84     72.51 o 
   0   4   7     2447.21     2522.24    117.89 o 
   1   4   7     4859.85     4528.33    197.07 o 
   2   4   7     4192.82     4092.41    185.23 o 
   3   4   7      439.42      519.79     81.81 o 
   4   4   7     1847.29     1744.28     86.37 o 
   5   4   7     1706.55     1665.54    123.58 o 
   6   4   7      684.82      707.50    101.80 o 
   7   4   7       51.86       65.41     66.90 o 
   8   4   7      551.79      451.59    108.76 o 
 -11   5   7        7.52      -89.62    100.03 o 
 -10   5   7      533.14      677.62    148.17 o 
  -9   5   7     1831.20     1594.91    183.32 o 
  -8   5   7      610.44      760.57    135.69 o 
  -7   5   7      148.79      112.50     79.36 o 
  -5   5   7     4706.16     4436.33    207.48 o 
  -4   5   7     1467.98     1718.96    128.27 o 
  -3   5   7     1326.97     1351.57    102.82 o 
  -2   5   7     6428.93     6266.83    286.18 o 
  -1   5   7     3337.18     3420.14    106.89 o 
   0   5   7       75.95      139.98     35.21 o 
   1   5   7     2723.44     2700.15    159.50 o 
   2   5   7     4448.98     4443.67    202.24 o 
   3   5   7     1710.16     1491.26     81.90 o 
   4   5   7      139.58      108.83     55.40 o 
   5   5   7     1650.70     1715.42    133.58 o 
   6   5   7     1244.76     1260.79    129.84 o 
   7   5   7      346.45      238.08     90.93 o 
 -10   6   7       31.72       97.81    100.94 o 
  -9   6   7     1006.66      877.75    151.13 o 
  -8   6   7     1179.37      844.34    135.62 o 
  -7   6   7      397.11      401.56    101.14 o 
  -6   6   7      646.94      612.21    107.20 o 
  -5   6   7     3620.26     3492.16    187.61 o 
  -4   6   7     5291.23     5208.60    215.78 o 
  -3   6   7      106.32       97.87     56.56 o 
  -2   6   7     1835.45     1709.06    137.18 o 
  -1   6   7     2360.26     2358.25    119.49 o 
   0   6   7     1912.02     1819.61    132.01 o 
   1   6   7      145.54      298.59     78.54 o 
   2   6   7     3120.35     2977.10    170.53 o 
   3   6   7     3595.46     3361.42    122.59 o 
   4   6   7      327.54      266.67     73.37 o 
   5   6   7      104.57      131.02     68.81 o 
   6   6   7      661.52      507.12    100.66 o 
 -10   7   7      188.94       72.01     95.15 o 
  -9   7   7      120.89      123.47     99.10 o 
  -8   7   7      830.04      736.76    129.43 o 
  -7   7   7     1121.00      831.75    125.55 o 
  -6   7   7      139.12       97.26     72.69 o 
  -5   7   7     1171.09     1122.93    125.07 o 
  -4   7   7     3822.76     3812.87    188.90 o 
  -3   7   7      602.47      555.93     85.75 o 
  -2   7   7        0.50       40.54     35.23 o 
  -1   7   7      923.53      868.68     68.44 o 
   0   7   7     1902.45     1880.78    142.56 o 
   1   7   7     1447.37     1489.57    135.89 o 
   2   7   7      478.22      446.75     60.44 o 
   3   7   7     2070.03     1859.69    134.74 o 
   4   7   7     1240.46      880.95    109.22 o 
   5   7   7      201.99      224.53     77.93 o 
  -9   8   7       81.52       82.08     91.27 o 
  -8   8   7      133.79      145.04     87.52 o 
  -7   8   7      873.48      761.80    122.49 o 
  -6   8   7      921.86      900.21    122.89 o 
  -5   8   7        9.25      -58.06     51.25 o 
  -4   8   7     1124.01     1219.35    125.82 o 
  -3   8   7     1804.47     2004.83    139.16 o 
  -2   8   7      754.02      658.48     75.51 o 
  -1   8   7       16.10       -2.31     47.58 o 
   0   8   7      850.54     1026.10    119.49 o 
   1   8   7     2446.63     2525.80    112.11 o 
   2   8   7      209.67      190.43     65.20 o 
   3   8   7      289.82      334.86     80.99 o 
   4   8   7     1164.04     1112.31    128.61 o 
  -9   9   7      357.64      304.58    118.08 o 
  -8   9   7        0.00       -0.75     68.33 o 
  -7   9   7      779.92      731.11    126.84 o 
  -6   9   7     1143.12     1125.99    138.68 o 
  -5   9   7      528.08      552.18    108.22 o 
  -4   9   7       24.91       16.06     57.99 o 
  -3   9   7     1067.74     1011.19    116.09 o 
  -2   9   7     1856.57     1675.07    137.05 o 
  -1   9   7      553.66      642.90    103.66 o 
   0   9   7      204.22      204.12     75.82 o 
   1   9   7     1206.94     1251.74    120.51 o 
   2   9   7     1298.02     1299.45    129.09 o 
   3   9   7      100.32      143.34     69.76 o 
  -7  10   7       40.88      197.31     95.56 o 
  -6  10   7      607.59      584.38    113.59 o 
  -5  10   7      907.14      695.25    113.30 o 
  -4  10   7      167.44      282.32     84.94 o 
  -3  10   7      308.58      268.08     88.96 o 
  -2  10   7     1759.25     1378.52    136.98 o 
  -1  10   7     1197.22     1040.32    126.37 o 
   0  10   7       24.88       85.07     55.27 o 
   1  10   7      362.32      320.84     84.60 o 
  -5  11   7      642.78      734.31    123.10 o 
  -4  11   7      625.08      550.62    108.22 o 
  -3  11   7       29.34       92.36     61.80 o 
  -2  11   7      530.98      447.57     95.97 o 
   3 -12   8      755.40      817.60    135.14 o 
  -1 -11   8      348.42      330.23    100.60 o 
   0 -11   8      917.85     1083.87    149.30 o 
   1 -11   8      193.33      154.22     74.46 o 
   2 -11   8       98.91      173.35     78.68 o 
   3 -11   8      837.69      805.55    123.58 o 
   4 -11   8      862.72      919.09     82.52 o 
   5 -11   8      214.37      192.65     58.16 o 
   6 -11   8      137.21      138.06     53.20 o 
  -3 -10   8      868.90      904.77    141.00 o 
  -2 -10   8      287.81      262.03     90.05 o 
  -1 -10   8       42.29       89.30     64.59 o 
   0 -10   8     1106.60     1298.22    147.87 o 
   1 -10   8      953.12     1132.66    137.73 o 
   2 -10   8      124.62      234.20     81.13 o 
   3 -10   8      263.00      246.79     51.07 o 
   4 -10   8     1135.39     1223.85     88.67 o 
   5 -10   8     1569.11     1606.16     99.25 o 
   6 -10   8       48.34       40.52     42.91 o 
   7 -10   8      334.56      390.37     65.62 o 
   8 -10   8      690.25      710.69    114.80 o 
  -4  -9   8       29.56      -24.50     62.07 o 
  -3  -9   8      943.23      880.41    131.20 o 
  -2  -9   8     2024.99     1956.72    160.46 o 
  -1  -9   8      464.91      524.48    106.18 o 
   0  -9   8      414.88      452.34     96.85 o 
   1  -9   8     2153.34     2143.65    157.46 o 
   2  -9   8     1432.53     1454.42     84.00 o 
   3  -9   8       16.29       23.58     29.54 o 
   4  -9   8      576.54      599.83     62.99 o 
   5  -9   8     2173.97     2080.24    102.49 o 
   6  -9   8      644.78      650.01     72.47 o 
   7  -9   8        0.68        8.68     43.42 o 
   8  -9   8      471.40      301.45     82.42 o 
  -5  -8   8      822.69      691.98    124.66 o 
  -4  -8   8      263.03      272.52     91.68 o 
  -3  -8   8      449.20      383.59     98.01 o 
  -2  -8   8     3580.27     3103.26    192.64 o 
  -1  -8   8     2104.16     2132.29    152.56 o 
   0  -8   8        5.55      -50.84     33.89 o 
   1  -8   8      908.16     1049.49    167.50 o 
   2  -8   8     2812.50     2899.07    135.99 o 
   3  -8   8     1572.34     1557.15     82.44 o 
   4  -8   8        9.39       14.38     30.75 o 
   5  -8   8     1611.03     1490.94     84.73 o 
   6  -8   8     1413.05     1437.20     92.83 o 
   7  -8   8      639.20      646.55     87.97 o 
   8  -8   8       69.21      134.83     64.32 o 
   9  -8   8      689.78      877.41    126.03 o 
  -6  -7   8      128.67      257.34     98.21 o 
  -5  -7   8     1196.00     1356.54    159.57 o 
  -4  -7   8     1512.73     1361.10    149.30 o 
  -3  -7   8      580.36      498.55     98.62 o 
  -2  -7   8     1110.54     1288.35    131.81 o 
  -1  -7   8     3432.20     3186.55    177.40 o 
   0  -7   8     1211.79     1210.32     68.03 o 
   1  -7   8        5.12        9.20     27.75 o 
   2  -7   8     1718.84     1556.35     79.32 o 
   3  -7   8     2930.72     2913.25    107.29 o 
   4  -7   8      506.84      501.85     56.08 o 
   5  -7   8      351.01      439.47    130.30 o 
   6  -7   8     1093.63      921.31    246.61 o 
   7  -7   8     1967.37     1894.39    140.52 o 
   8  -7   8      415.47      414.63     91.07 o 
   9  -7   8      171.59      245.91     75.68 o 
  -7  -6   8      805.05      979.21    149.16 o 
  -6  -6   8       74.36       63.50     69.97 o 
  -5  -6   8      688.35      646.58    119.51 o 
  -4  -6   8     1851.60     1716.10    145.49 o 
  -3  -6   8     2151.40     2035.18    151.00 o 
  -2  -6   8      351.57      418.31     82.96 o 
  -1  -6   8     1809.16     1870.27    100.40 o 
   0  -6   8     4718.85     4686.17    158.65 o 
   1  -6   8     2252.06     2174.12     88.73 o 
   2  -6   8       71.81       14.68     30.03 o 
   3  -6   8     2069.41     1950.72     84.57 o 
   4  -6   8     2934.42     2995.39    105.85 o 
   5  -6   8      546.30      597.55     58.46 o 
   6  -6   8      243.98      224.40     66.43 o 
   8  -6   8     2224.68     2000.89    150.45 o 
   9  -6   8       49.38      101.07     63.64 o 
  10  -6   8      410.39      525.77    104.20 o 
  -8  -5   8      173.72       14.70     87.73 o 
  -7  -5   8     1636.33     1788.64    187.61 o 
  -6  -5   8     1030.80     1022.29    144.47 o 
  -5  -5   8       65.22      114.41     70.38 o 
  -4  -5   8      335.93      500.32     99.64 o 
  -3  -5   8      984.27      870.67    111.39 o 
  -2  -5   8     1750.34     1628.73    124.05 o 
  -1  -5   8        6.25       10.14     28.48 o 
   0  -5   8     4247.07     4219.69    119.53 o 
   1  -5   8     4323.97     4430.63    132.25 o 
   2  -5   8     2083.56     2050.41    114.22 o 
   3  -5   8      962.17      894.33     86.86 o 
   4  -5   8     2937.97     2872.70    100.00 o 
   5  -5   8     2779.46     2616.58     97.58 o 
   6  -5   8      113.34       28.31     49.96 o 
   7  -5   8     1861.00     1833.15    139.16 o 
   8  -5   8     2224.65     2481.17    162.84 o 
   9  -5   8      793.54      945.12    118.40 o 
  10  -5   8       17.98      -43.29     57.45 o 
  -8  -4   8       10.74      -48.80     66.70 o 
  -7  -4   8      648.58      698.72    127.25 o 
  -6  -4   8     2634.80     2885.10    198.09 o 
  -5  -4   8     1291.16     1617.23    155.63 o 
  -4  -4   8      237.34      237.60     76.02 o 
  -3  -4   8     1278.83     1155.59    119.22 o 
  -2  -4   8     6894.46     6860.23    155.15 o 
  -1  -4   8     1322.08     1438.50     70.37 o 
   0  -4   8      502.55      564.52     49.07 o 
   1  -4   8     4587.84     4313.64    116.17 o 
   2  -4   8     5922.12     5691.02    135.31 o 
   3  -4   8      559.56      525.99     47.09 o 
   4  -4   8     2110.47     2017.15     79.22 o 
   5  -4   8     4752.68     4738.93    208.02 o 
   6  -4   8     2337.58     2652.24    160.87 o 
   7  -4   8       51.41       81.81     61.60 o 
   8  -4   8     1224.41     1283.52    129.77 o 
   9  -4   8     1559.92     1721.00    145.76 o 
  10  -4   8      337.24      354.87     93.04 o 
  -9  -3   8      751.83      617.05    129.05 o 
  -8  -3   8      526.37      381.62    108.01 o 
  -7  -3   8       63.84       76.09     77.59 o 
  -6  -3   8     1279.31      983.16    130.79 o 
  -5  -3   8     1367.65     1120.00    129.02 o 
  -4  -3   8     1278.86     1282.91    128.95 o 
  -3  -3   8      216.81      191.71     39.48 o 
  -2  -3   8     5536.91     5599.95    139.26 o 
  -1  -3   8     4987.98     4996.45    128.60 o 
   0  -3   8      150.31       83.25     29.37 o 
   1  -3   8     5059.41     5300.90    126.45 o 
   2  -3   8     6083.80     6357.21    137.70 o 
   3  -3   8     6748.22     6638.63    140.12 o 
   4  -3   8       84.73      105.02     58.19 o 
   5  -3   8     3709.79     3491.71    102.62 o 
   6  -3   8     2851.52     2926.34    100.21 o 
   7  -3   8      668.17      622.56     99.37 o 
   8  -3   8      113.20       82.69     61.05 o 
   9  -3   8     1350.76     1484.94    142.49 o 
  10  -3   8     1502.93     1385.39    141.13 o 
  -9  -2   8      452.16      382.30    117.47 o 
  -8  -2   8     1571.13     1312.65    160.39 o 
  -7  -2   8      614.60      548.51    115.16 o 
  -6  -2   8      295.09      151.16     86.09 o 
  -5  -2   8     3838.33     4051.51    214.83 o 
  -4  -2   8     6185.23     6627.95    162.46 o 
  -3  -2   8      973.99     1151.96     69.52 o 
  -2  -2   8     2788.43     2783.23     96.75 o 
  -1  -2   8     5045.86     4902.39    125.40 o 
   0  -2   8     1748.13     1686.37     69.04 o 
   1  -2   8       55.35       39.59     24.43 o 
   2  -2   8     4330.12     4034.42     98.07 o 
   3  -2   8     9432.38     9410.79    165.09 o 
   4  -2   8     5216.09     5279.24    211.43 o 
   5  -2   8       54.43       52.58     32.75 o 
   6  -2   8     1850.17     1878.64     84.14 o 
   7  -2   8     1931.92     2083.67     93.64 o 
   8  -2   8      483.75      569.76     65.97 o 
   9  -2   8      289.34      352.28     88.21 o 
 -10  -1   8      265.74      292.93    118.02 o 
  -9  -1   8      156.90      153.34    101.82 o 
  -8  -1   8     1115.64      995.75    150.59 o 
  -7  -1   8     1666.62     1584.50    169.10 o 
  -6  -1   8        7.13      177.71     83.92 o 
  -5  -1   8     1842.22     1733.29    115.10 o 
  -4  -1   8     5653.54     5899.54    154.18 o 
  -3  -1   8     6592.87     6874.00    163.65 o 
  -2  -1   8        4.54        6.98     49.24 o 
  -1  -1   8     7830.58     8169.28    217.38 o 
   0  -1   8     6608.75     6711.81    161.21 o 
   1  -1   8     4740.80     4727.21    106.51 o 
   2  -1   8       38.96       22.94     15.82 o 
   3  -1   8     4761.37     4695.52    192.58 o 
   4  -1   8     8968.21     8939.54    284.17 o 
   5  -1   8     1868.00     1919.54     93.97 o 
   6  -1   8     1217.49     1205.93    123.81 o 
   7  -1   8     2522.92     2545.09    255.72 o 
   8  -1   8     1952.17     2245.69    107.90 o 
   9  -1   8      237.66      209.69     78.95 o 
 -10   0   8      750.59      797.73    153.52 o 
  -9   0   8      174.60      298.86    116.93 o 
  -8   0   8       75.57      139.46     97.94 o 
  -7   0   8     2772.61     2953.01    209.72 o 
  -6   0   8     1772.56     1862.60     93.94 o 
  -5   0   8       13.64       36.73     35.49 o 
  -4   0   8     4133.70     4205.31    128.47 o 
  -3   0   8     7703.88     8151.04    181.38 o 
  -2   0   8     3452.72     3201.21    104.55 o 
  -1   0   8      233.10      256.65     40.58 o 
   0   0   8     6216.26     6232.98    162.12 o 
   1   0   8     5098.40     4701.83    100.63 o 
   2   0   8     2060.74     1931.61    122.01 o 
   3   0   8      554.14      492.97     80.04 o 
   4   0   8     6645.52     6257.50    232.52 o 
   5   0   8     5131.28     4981.74    137.58 o 
   6   0   8      191.18      188.52     56.35 o 
   7   0   8     1248.82     1360.35    115.89 o 
   8   0   8     1148.95     1351.67    128.75 o 
   9   0   8      500.43      531.35    103.25 o 
 -10   1   8     1151.28     1170.63    177.13 o 
  -9   1   8     1010.26     1019.97    159.16 o 
  -8   1   8        0.66       18.04     74.12 o 
  -7   1   8     1391.94     1293.38    229.87 o 
  -6   1   8     3313.20     3245.81    119.63 o 
  -5   1   8     2962.07     2988.69    112.46 o 
  -4   1   8      104.10      164.71     85.25 o 
  -3   1   8     5754.26     5715.22    148.57 o 
  -2   1   8     6444.64     6637.49    157.58 o 
  -1   1   8     3586.46     3347.57    103.39 o 
   0   1   8     2627.98     2841.46     88.64 o 
   1   1   8     3756.88     3867.67    140.04 o 
   2   1   8     4277.38     4160.39    179.10 o 
   3   1   8      407.37      358.82     72.55 o 
   4   1   8     3031.64     2897.28    157.40 o 
   5   1   8     4142.31     3846.41    122.97 o 
   6   1   8     1706.29     1817.23     92.85 o 
   7   1   8       47.68       69.80     49.65 o 
   8   1   8      394.76      368.07     92.16 o 
   9   1   8      737.51     1073.25    134.53 o 
 -10   2   8      441.70      218.34    114.68 o 
  -9   2   8     1478.78      816.37    150.32 o 
  -8   2   8      903.43      805.89    140.11 o 
  -7   2   8        1.15       -2.74     35.72 o 
  -6   2   8     2240.83     2201.21    298.36 o 
  -5   2   8     5927.92     6001.06    222.93 o 
  -4   2   8      922.73     1076.25     76.36 o 
  -3   2   8     1372.05     1389.24    102.92 o 
  -2   2   8     7690.35     7686.97    173.13 o 
  -1   2   8     7319.99     7138.67    159.65 o 
   0   2   8      646.32      653.95     50.82 o 
   1   2   8     1774.51     1690.52    120.10 o 
   2   2   8     4947.45     4694.16    197.48 o 
   3   2   8     1267.63     1218.74    111.33 o 
   4   2   8      101.62      112.29     37.37 o 
   5   2   8     2412.13     2474.95    188.32 o 
   6   2   8     1359.86     1282.60     84.69 o 
   7   2   8      460.76      566.61     97.47 o 
   8   2   8       25.10      -30.83     54.93 o 
 -10   3   8       53.73      -43.83     84.53 o 
  -9   3   8     1154.70      966.01    162.23 o 
  -8   3   8     2744.34     2822.57    215.37 o 
  -7   3   8     1109.33     1215.27    156.58 o 
  -6   3   8      188.77      164.85     89.23 o 
  -5   3   8     4421.23     4549.21    268.48 o 
  -4   3   8     4591.38     4972.09    146.58 o 
  -3   3   8      350.87      349.62     51.43 o 
  -2   3   8     2716.33     2419.09    201.22 o 
  -1   3   8     6903.36     6811.47    363.68 o 
   0   3   8     5138.20     5330.88    127.28 o 
   1   3   8       23.08       75.68     54.25 o 
   2   3   8     2282.64     2290.16    145.28 o 
   3   3   8     2174.85     2144.26    140.18 o 
   4   3   8     1699.81     1472.35     82.50 o 
   5   3   8      313.22      237.27     50.70 o 
   6   3   8     1167.63     1229.76    118.68 o 
   7   3   8     1604.05     1508.08    139.09 o 
   8   3   8      340.38      318.80     94.20 o 
 -10   4   8      122.21      136.06    105.77 o 
  -9   4   8       69.58      149.53    105.09 o 
  -8   4   8     2231.77     2427.95    200.88 o 
  -7   4   8     2950.74     3105.71    209.59 o 
  -6   4   8      373.81      499.70    112.57 o 
  -5   4   8     1674.68     2146.85    156.10 o 
  -4   4   8     4183.55     4525.22    141.26 o 
  -3   4   8     2718.62     2696.15    105.45 o 
  -2   4   8      293.80      296.67     45.53 o 
  -1   4   8     4049.19     4357.46    122.29 o 
   0   4   8     6477.54     6670.14    252.80 o 
   1   4   8     2151.16     2403.12    151.07 o 
   2   4   8       26.74      109.51     61.39 o 
   3   4   8     2514.66     2532.07    155.15 o 
   4   4   8     2523.58     2561.46    116.57 o 
   5   4   8      610.81      548.44     89.30 o 
   6   4   8      351.62      287.83     79.02 o 
   7   4   8     1347.44     1068.69    129.70 o 
 -10   5   8      580.00      530.40    147.01 o 
  -9   5   8      147.26      130.61     98.89 o 
  -8   5   8      389.23      532.85    127.35 o 
  -7   5   8     2481.96     2681.64    196.11 o 
  -5   5   8        1.24       60.57     67.58 o 
  -4   5   8      961.41      847.39     94.86 o 
  -3   5   8     3790.87     3976.26    183.66 o 
  -2   5   8     1369.65     1258.94     88.94 o 
  -1   5   8       57.38       63.24     34.70 o 
   0   5   8     3122.80     3367.29    184.61 o 
   1   5   8     4262.50     4170.39    203.40 o 
   2   5   8      803.59      870.61    109.01 o 
   3   5   8      397.44      346.75     54.09 o 
   4   5   8     2633.11     2379.65    106.59 o 
   5   5   8     1558.33     1465.28    131.60 o 
   6   5   8      153.33      150.07     72.01 o 
 -10   6   8      682.75      641.00    151.23 o 
  -9   6   8      670.46      795.69    150.05 o 
  -8   6   8       84.05       -7.62     81.60 o 
  -7   6   8      532.33      424.36    109.71 o 
  -6   6   8     1625.66     1670.92    148.34 o 
  -5   6   8      693.57      650.46    103.52 o 
  -4   6   8        6.34       94.54     60.98 o 
  -3   6   8     1873.96     1854.29     92.03 o 
  -2   6   8     1534.60     1698.30     87.10 o 
  -1   6   8     1270.34     1221.73    123.51 o 
   0   6   8      209.65      380.19     89.03 o 
   1   6   8     3266.49     3404.38    192.64 o 
   2   6   8     2859.29     2867.55    176.79 o 
   3   6   8      134.62      174.61     45.76 o 
   4   6   8      766.56      864.75    107.58 o 
   5   6   8     1101.33      891.91    115.48 o 
   6   6   8      618.75      608.06    108.69 o 
 -10   7   8      285.28      280.48    125.10 o 
  -9   7   8      807.03      340.65    110.26 o 
  -8   7   8      476.12      435.11    112.64 o 
  -7   7   8       10.38       58.94     69.97 o 
  -6   7   8      857.48      760.51    115.48 o 
  -5   7   8     2740.70     2757.92    169.98 o 
  -4   7   8      547.54      525.23     91.00 o 
  -3   7   8       64.53       52.18     36.59 o 
  -2   7   8     1068.75     1138.77     80.88 o 
  -1   7   8     1539.54     1513.73    138.95 o 
   0   7   8      548.48      637.53    104.81 o 
   1   7   8      483.32      374.95     93.52 o 
   2   7   8     2861.10     2614.04    116.86 o 
   3   7   8      792.31      825.01    107.92 o 
   4   7   8       13.77        8.30     46.21 o 
   5   7   8      236.90      250.60     86.71 o 
  -9   8   8      368.32      416.13    123.53 o 
  -8   8   8      550.82      420.28    115.23 o 
  -7   8   8      165.07       28.59     69.42 o 
  -6   8   8      249.55      192.13     82.56 o 
  -5   8   8     1917.96     1782.18    147.87 o 
  -4   8   8     1438.41     1596.88    136.16 o 
  -3   8   8      357.67      247.91     63.91 o 
  -2   8   8      306.65      311.38     81.13 o 
  -1   8   8     1719.64     1751.76    143.99 o 
   0   8   8     1948.13     1912.08    155.69 o 
   1   8   8       47.31      -62.28     56.77 o 
   2   8   8     1013.35      950.63    113.78 o 
   3   8   8     1423.13     1360.96    135.01 o 
  -8   9   8      633.22      405.58    115.23 o 
  -7   9   8      976.45     1014.19    141.68 o 
  -6   9   8      170.72      165.46     83.17 o 
  -5   9   8      258.11      232.98     84.05 o 
  -4   9   8     1332.23     1226.82    130.86 o 
  -3   9   8      972.84      988.78    110.27 o 
  -2   9   8       24.25       -2.38     52.14 o 
  -1   9   8      841.73     1025.42    126.16 o 
   0   9   8     1736.14     1720.80    162.09 o 
   1   9   8      523.84      484.60     93.04 o 
   2   9   8        0.75       11.43     55.95 o 
  -7  10   8      911.02      874.42    146.17 o 
  -6  10   8      548.42      602.55    119.92 o 
  -5  10   8       12.90      -35.39     61.32 o 
  -4  10   8      503.41      559.50     72.48 o 
  -3  10   8     1531.78     1341.09    135.82 o 
  -2  10   8      828.39      723.49    114.66 o 
  -1  10   8       17.49       67.92     62.55 o 
   0  10   8      748.86      593.09    102.64 o 
   0 -11   9       58.89      131.43     78.68 o 
   1 -11   9      310.17      396.52    105.09 o 
   2 -11   9      680.77      618.54    117.61 o 
   3 -11   9      648.54      586.76    113.66 o 
   4 -11   9        5.10      -33.60     35.70 o 
   5 -11   9      307.73      417.88     84.19 o 
  -2 -10   9      314.38      378.97    104.81 o 
  -1 -10   9     1296.04     1327.14    154.95 o 
   0 -10   9      992.36     1057.40    140.52 o 
   1 -10   9        5.75       -4.02     52.82 o 
   2 -10   9      783.05      827.12    120.58 o 
   3 -10   9     1259.74     1361.50    130.38 o 
   4 -10   9      532.33      481.35     65.99 o 
   5 -10   9       66.87       34.02     40.87 o 
   6 -10   9      681.47      712.64     78.88 o 
   7 -10   9      570.69      795.07    118.68 o 
  -4  -9   9      856.33      995.68    151.13 o 
  -3  -9   9      936.02      798.61    134.05 o 
  -2  -9   9        5.49       72.35     67.38 o 
  -1  -9   9      463.87      486.50    102.23 o 
   0  -9   9     1079.22     1034.81    129.97 o 
   1  -9   9      805.70      731.31    112.76 o 
   2  -9   9       55.78       55.23     34.76 o 
   3  -9   9     1177.49     1111.53     80.53 o 
   4  -9   9     1750.46     1690.32     93.38 o 
   5  -9   9      975.66      920.11    154.78 o 
   6  -9   9      143.31      131.07     44.96 o 
   7  -9   9      976.67      999.15    122.35 o 
   8  -9   9      660.01      680.55    115.07 o 
  -5  -8   9       33.95      150.89     83.03 o 
  -4  -8   9      450.93      537.75    118.49 o 
  -3  -8   9     1951.54     2061.31    169.85 o 
  -2  -8   9     1795.13     1726.58    150.39 o 
  -1  -8   9        4.78       -6.80     44.71 o 
   0  -8   9     1191.54     1202.14    128.47 o 
   1  -8   9     2198.28     2110.24    138.34 o 
   2  -8   9      870.69      983.09     73.53 o 
   3  -8   9      141.75      107.22     70.14 o 
   4  -8   9     1665.09     1660.64     89.79 o 
   5  -8   9     1605.77     1522.28     88.20 o 
   6  -8   9      327.62      419.33     89.37 o 
   7  -8   9      407.12      361.27     86.03 o 
   8  -8   9      934.73      738.66    115.00 o 
   9  -8   9      500.75      292.18     87.94 o 
  -6  -7   9      549.07      557.22    127.21 o 
  -5  -7   9      952.38      897.83    135.48 o 
  -4  -7   9        5.47      -12.59     59.35 o 
  -3  -7   9      777.55      812.77    119.56 o 
  -2  -7   9     1998.29     1956.59    153.99 o 
  -1  -7   9      233.08      302.88     79.70 o 
   0  -7   9      137.23      126.70     36.94 o 
   1  -7   9     1764.93     1737.05     84.93 o 
   2  -7   9     3257.05     3340.29    117.77 o 
   3  -7   9      414.38      533.40     57.77 o 
   4  -7   9      715.11      655.26     66.02 o 
   5  -7   9     2261.49     2494.48    105.80 o 
   6  -7   9     1438.34     1355.99    129.63 o 
   7  -7   9       43.80        5.38     47.30 o 
   8  -7   9      713.39      584.78    103.25 o 
  -7  -6   9        2.43        8.91     70.72 o 
  -6  -6   9      492.05      304.71    100.26 o 
  -5  -6   9     1158.86     1350.07    153.58 o 
  -4  -6   9     1342.35     1168.59    138.48 o 
  -3  -6   9      192.23      152.93     71.94 o 
  -2  -6   9     1170.80     1043.04    121.13 o 
  -1  -6   9     2874.36     2987.24    105.68 o 
   0  -6   9     1118.16     1188.30     87.03 o 
   1  -6   9      535.06      483.68     54.05 o 
   2  -6   9     2358.51     2318.01    142.66 o 
   3  -6   9     1334.45     1242.41    118.37 o 
   4  -6   9        5.86       25.96     28.52 o 
   5  -6   9     1129.07      947.77    111.39 o 
   6  -6   9     2266.62     2563.51    166.11 o 
   7  -6   9     1416.18     1442.76    139.63 o 
   8  -6   9        2.65       12.59     54.65 o 
   9  -6   9      736.45      592.54    108.42 o 
  -8  -5   9      625.28      578.11    137.55 o 
  -7  -5   9      371.31      582.88    128.57 o 
  -6  -5   9       50.82      117.34     80.72 o 
  -5  -5   9     1061.39      980.16    135.82 o 
  -4  -5   9     2577.31     2678.71    180.80 o 
  -3  -5   9      198.26       81.13     65.07 o 
  -2  -5   9      205.98      206.23     70.17 o 
  -1  -5   9     3555.43     3481.96    113.36 o 
   0  -5   9     4293.47     4093.11    124.30 o 
   1  -5   9      571.86      540.95     53.25 o 
   2  -5   9     1510.47     1604.63     77.40 o 
   3  -5   9     3284.78     3395.67    110.68 o 
   4  -5   9     1371.31     1407.05    152.12 o 
   5  -5   9        2.16        7.15     48.26 o 
   6  -5   9     2458.75     2415.23    158.48 o 
   8  -5   9      551.79      541.08    105.70 o 
   9  -5   9      118.30      180.43     79.49 o 
  -8  -4   9      669.75      581.31    134.35 o 
  -7  -4   9      923.28      995.07    149.84 o 
  -6  -4   9      409.19      443.97    110.12 o 
  -5  -4   9      126.80      147.35     72.55 o 
  -4  -4   9     1855.33     2043.21    157.80 o 
  -3  -4   9     1897.19     2099.76    151.47 o 
  -2  -4   9      566.66      574.02     56.73 o 
  -1  -4   9     1474.52     1354.39     73.50 o 
   0  -4   9     4640.71     4374.76    125.66 o 
   1  -4   9     3236.31     3291.47    105.37 o 
   2  -4   9      199.98      183.64     37.04 o 
   3  -4   9     3100.86     2752.96     94.26 o 
   4  -4   9     4862.43     5334.49    226.40 o 
   5  -4   9     1548.31     1664.32    132.49 o 
   6  -4   9      209.85      184.65     71.26 o 
   7  -4   9     2429.72     2703.89    175.43 o 
   8  -4   9     1309.46     1379.40    141.74 o 
   9  -4   9      126.44      139.32     73.03 o 
  -9  -3   9      159.95      114.61     94.81 o 
  -8  -3   9       96.41       69.49     79.90 o 
  -5  -3   9      182.75      156.61     79.43 o 
  -4  -3   9     1463.60     1408.87    139.70 o 
  -3  -3   9     5766.13     5433.23    147.15 o 
  -2  -3   9     2756.24     2617.79     99.25 o 
  -1  -3   9       47.05       59.21     33.83 o 
   0  -3   9     4253.10     4136.25    119.22 o 
   1  -3   9     8237.76     8308.08    172.28 o 
   2  -3   9     3338.29     3283.48     98.34 o 
   3  -3   9       33.27       -6.94     52.34 o 
   4  -3   9     6278.73     6123.58    242.52 o 
   5  -3   9     3415.40     3525.36    111.15 o 
   6  -3   9      324.69      367.39     90.25 o 
   7  -3   9      415.19      566.00    102.84 o 
   8  -3   9     2076.70     2033.14    155.01 o 
   9  -3   9      994.06      928.38    123.98 o 
  -9  -2   9      733.16      393.05    121.83 o 
  -8  -2   9       67.51       60.98     84.26 o 
  -7  -2   9      526.01      553.82    122.44 o 
  -6  -2   9     2151.28     1953.66    165.83 o 
  -5  -2   9     1847.82     2028.24    157.60 o 
  -4  -2   9       11.53      -41.30     31.17 o 
  -3  -2   9     5145.58     5407.17    147.95 o 
  -2  -2   9     8020.71     8120.79    198.33 o 
  -1  -2   9     1192.96     1241.99     69.32 o 
   0  -2   9      805.82      820.37     57.32 o 
   1  -2   9     4859.45     4647.37    153.07 o 
   2  -2   9     6832.66     6745.91    139.50 o 
   3  -2   9     2659.22     2692.59    154.74 o 
   4  -2   9     1962.54     1849.21    135.89 o 
   5  -2   9     3768.16     3735.16    116.76 o 
   6  -2   9      937.68      983.79     70.12 o 
   7  -2   9      169.60      168.22     53.97 o 
   8  -2   9      655.92      832.40     76.14 o 
   9  -2   9     1416.04     1574.09    152.84 o 
  -9  -1   9      960.84      941.58    151.07 o 
  -8  -1   9     1029.78     1061.41    154.26 o 
  -7  -1   9       57.64       60.92     76.09 o 
  -6  -1   9     2458.28     2288.93    179.37 o 
  -5  -1   9     4342.95     4480.08    142.03 o 
  -4  -1   9     1528.33     1526.76     84.24 o 
  -3  -1   9      533.25      718.73    114.26 o 
  -2  -1   9     6556.03     6750.68    164.21 o 
  -1  -1   9     2397.17     2301.66     90.16 o 
   0  -1   9      519.67      462.53     44.71 o 
   1  -1   9     1207.22     1140.34     55.62 o 
   2  -1   9     7425.01     6985.75    248.65 o 
   3  -1   9     4867.56     4840.26    209.93 o 
   4  -1   9      244.87      188.60     70.92 o 
   5  -1   9     2304.88     2282.89    123.98 o 
   6  -1   9     1960.83     1982.36    161.78 o 
   7  -1   9      986.88     1034.11     80.28 o 
   8  -1   9       30.49      119.25     48.08 o 
   9  -1   9      694.44      788.51    118.07 o 
 -10   0   9        0.64      -39.07     92.63 o 
  -9   0   9      608.44      436.81    125.24 o 
  -8   0   9     1263.71     1179.48    160.05 o 
  -7   0   9      722.12      747.30    137.46 o 
  -6   0   9      231.07      231.47     52.60 o 
  -5   0   9     3566.85     3346.42    122.37 o 
  -4   0   9     4498.41     4496.71    140.78 o 
  -3   0   9     1406.86     1417.04     79.87 o 
  -2   0   9     2241.92     2230.33     93.73 o 
  -1   0   9     2934.48     2919.91    100.87 o 
   0   0   9     4853.10     4898.70    127.32 o 
   1   0   9      388.68      496.76     37.90 o 
   2   0   9     2161.24     2201.76    140.93 o 
   3   0   9     5014.46     5095.37    216.73 o 
   4   0   9     2090.47     1901.88    142.02 o 
   5   0   9       23.95       26.06     32.71 o 
   6   0   9     1556.33     1710.00     90.99 o 
   7   0   9     1341.16     1344.92    136.95 o 
   8   0   9      370.75      461.56     68.81 o 
   9   0   9       81.50       72.21     75.55 o 
 -10   1   9      373.40      410.48    135.99 o 
  -9   1   9       12.04      -11.98     90.12 o 
  -8   1   9     1116.59     1160.15    162.50 o 
  -7   1   9     2254.18     2205.17    133.44 o 
  -6   1   9      944.01      964.55     78.07 o 
  -5   1   9      444.49      451.03    101.07 o 
  -4   1   9     4531.82     4585.24    143.75 o 
  -3   1   9     4318.05     4176.71    133.30 o 
  -2   1   9      432.10      559.11     56.99 o 
  -1   1   9     1665.80     1612.72     77.85 o 
   0   1   9     6926.43     7097.29    153.77 o 
   1   1   9     2993.92     3156.14    162.43 o 
   2   1   9       16.66      -54.18     46.48 o 
   3   1   9     5221.31     4754.25    209.18 o 
   4   1   9     1918.74     1749.11    138.00 o 
   5   1   9     1597.04     1559.84     86.80 o 
   6   1   9      254.51      366.58     59.01 o 
   7   1   9     1156.84     1245.94     90.55 o 
   8   1   9      748.13      884.97    120.31 o 
  -9   2   9      254.26      320.50    118.70 o 
  -8   2   9      269.55      385.70    109.37 o 
  -7   2   9     2087.76     1843.34    290.91 o 
  -6   2   9     3446.03     3419.54    131.63 o 
  -5   2   9      480.48      515.08     64.03 o 
  -4   2   9     1895.64     1944.28    103.47 o 
  -3   2   9     7442.48     7274.82    180.61 o 
  -2   2   9     4957.52     5261.94    146.21 o 
  -1   2   9        0.15        7.27     32.51 o 
   0   2   9     2644.40     2801.19    213.36 o 
   1   2   9     6535.03     6728.32    253.75 o 
   2   2   9     2179.05     2128.07    143.79 o 
   3   2   9      616.15      497.93     90.73 o 
   4   2   9     1623.56     1611.04    128.61 o 
   5   2   9     2498.93     2383.99    104.92 o 
   6   2   9      242.64      218.24     52.77 o 
   7   2   9      295.73      341.94     84.53 o 
   8   2   9     1189.30     1619.61    154.74 o 
 -10   3   9      685.21      413.41    126.80 o 
  -9   3   9     1029.60      670.81    137.89 o 
  -8   3   9      126.03      141.31     49.54 o 
  -7   3   9      898.35      881.77     96.56 o 
  -6   3   9     3950.09     3985.81    144.08 o 
  -5   3   9     2482.20     2380.12    110.63 o 
  -4   3   9        9.89      -21.73     35.24 o 
  -3   3   9     2159.42     2338.03    155.69 o 
  -2   3   9     5750.85     5513.56    150.81 o 
  -1   3   9     2574.66     2525.69     99.19 o 
   0   3   9      201.39      109.65     64.39 o 
   1   3   9     4571.09     4130.52    200.47 o 
   2   3   9     3004.95     2902.05    170.26 o 
   3   3   9      520.28      484.53     91.07 o 
   4   3   9      707.07      713.80     67.63 o 
   5   3   9     2058.77     1842.42     97.22 o 
   6   3   9     1775.19     1456.98    131.47 o 
   7   3   9      159.52      105.09     71.33 o 
 -10   4   9      131.59       77.72    101.75 o 
  -9   4   9      991.63      787.93    149.50 o 
  -8   4   9     1033.33      960.77    160.46 o 
  -7   4   9        0.24      102.30     81.74 o 
  -6   4   9     1604.76     1650.19    109.63 o 
  -5   4   9     2797.05     2917.98    123.23 o 
  -4   4   9      222.32      298.20     54.48 o 
  -3   4   9       57.96       27.18     36.27 o 
  -2   4   9     2607.50     2853.00    153.41 o 
  -1   4   9     5088.34     5200.99    142.64 o 
   0   4   9      622.33      627.05     99.57 o 
   1   4   9      577.61      600.10     96.58 o 
   2   4   9     2698.69     2820.66    173.52 o 
   3   4   9     2171.61     1959.72    145.42 o 
   4   4   9      238.26      228.50     50.41 o 
   5   4   9      651.85      608.90     70.05 o 
   6   4   9     2097.01     2172.57    156.10 o 
   7   4   9      877.25      944.58    127.86 o 
 -10   5   9        9.89        4.83     96.85 o 
  -9   5   9      429.79      518.36    138.03 o 
  -8   5   9     1529.04     1489.64    180.74 o 
  -7   5   9      722.30      762.89    131.81 o 
  -6   5   9       69.82      167.98     78.95 o 
  -5   5   9      555.17      534.80     67.59 o 
  -4   5   9      865.51      923.35     76.91 o 
  -3   5   9      583.26      545.11     63.85 o 
  -2   5   9       13.99       -0.53     33.11 o 
  -1   5   9     3058.24     3354.09    187.88 o 
   0   5   9     2833.52     3090.47    185.98 o 
   1   5   9       26.05       -3.06     54.18 o 
   2   5   9      864.81      768.94    113.10 o 
   3   5   9     2318.14     2038.24    151.07 o 
   4   5   9     1244.35     1261.43     89.10 o 
   5   5   9        5.19       34.71     54.04 o 
   6   5   9      819.65      882.18    122.21 o 
  -9   6   9        4.89       -0.34     94.47 o 
  -8   6   9      650.44      768.53    147.53 o 
  -7   6   9     1193.00      666.46    119.31 o 
  -6   6   9       94.09      105.56     80.58 o 
  -5   6   9      142.20       79.48     42.64 o 
  -4   6   9     2708.05     2607.74    115.62 o 
  -3   6   9     1994.82     1917.79     97.27 o 
  -2   6   9      660.70      673.19    103.25 o 
  -1   6   9      374.40      494.46     98.89 o 
   0   6   9     3088.36     3360.01    196.73 o 
   1   6   9     1467.41     1688.20    153.31 o 
   2   6   9       21.48      -30.42     62.55 o 
   3   6   9      978.85      935.62     81.29 o 
   4   6   9     1606.90     1259.16    127.86 o 
   5   6   9      530.09      421.57     95.08 o 
  -9   7   9      186.95      414.63    131.16 o 
  -8   7   9       70.81      -89.62     59.75 o 
  -7   7   9      713.53      600.50    118.97 o 
  -6   7   9      893.44      571.71    113.25 o 
  -5   7   9      220.88      228.47     51.49 o 
  -4   7   9      580.10      698.27     73.61 o 
  -3   7   9     2237.75     2088.93    219.18 o 
  -2   7   9     1323.96     1467.05    139.97 o 
  -1   7   9        5.43       34.85     56.90 o 
   0   7   9     1217.66     1557.42    152.43 o 
   1   7   9     3011.05     2924.23    192.78 o 
   2   7   9      578.09      625.76    113.12 o 
   3   7   9       87.87       60.10     53.63 o 
   4   7   9      924.00      784.66    114.73 o 
  -8   8   9       49.04       67.04     88.69 o 
  -7   8   9      360.35      291.71    105.22 o 
  -6   8   9     2055.18     1914.26    166.65 o 
  -5   8   9     1594.61     1509.82    101.68 o 
  -4   8   9        2.15       27.02     39.53 o 
  -3   8   9     1070.21      914.09    118.47 o 
  -2   8   9     1865.64     1869.01    164.27 o 
  -1   8   9      622.44      698.79    115.14 o 
   0   8   9        4.52        9.60     64.45 o 
   1   8   9     1367.26     1396.35    154.61 o 
   2   8   9     1412.52     1382.46    133.10 o 
   3   8   9      256.77      120.53     69.22 o 
  -7   9   9        0.78      -72.13     70.50 o 
  -6   9   9      542.45      534.14    111.42 o 
  -5   9   9     1196.08     1225.35     96.26 o 
  -4   9   9      316.62      333.64     85.69 o 
  -3   9   9       71.83      144.02     70.85 o 
  -2   9   9     1293.21     1212.55    141.88 o 
  -1   9   9     1663.17     1732.16    166.72 o 
   0   9   9      339.48      499.84    111.42 o 
   1   9   9      148.71      109.10     65.34 o 
  -5  10   9      490.35      385.11     91.99 o 
  -4  10   9      821.25      654.34    109.85 o 
  -3  10   9      266.87      166.75     77.11 o 
  -2  10   9       90.19       57.04     67.24 o 
  -1  10   9      777.90      664.35    125.98 o 
   1 -11  10      813.76      970.64    141.68 o 
   2 -11  10      222.99      330.71     94.20 o 
   3 -11  10        4.96       63.37     71.26 o 
   4 -11  10      763.75      863.73     84.94 o 
  -2 -10  10      705.29      671.49    128.16 o 
  -1 -10  10      553.48      703.14    127.45 o 
   0 -10  10        1.02      -13.61     58.81 o 
   1 -10  10      442.89      501.95    110.39 o 
   2 -10  10      848.18      780.38    120.10 o 
   3 -10  10      279.88      296.94     56.87 o 
   4 -10  10       46.22       81.34     41.82 o 
   5 -10  10      911.29      915.78     84.79 o 
   6 -10  10      589.73      515.91    103.45 o 
  -3  -9  10       12.25      -15.92     66.22 o 
  -2  -9  10      708.62      778.06    128.47 o 
  -1  -9  10     1037.33     1105.64    143.51 o 
   0  -9  10      346.01      506.92    105.36 o 
   1  -9  10      209.32      270.75     81.60 o 
   2  -9  10     1244.34     1380.85     87.53 o 
   3  -9  10     1127.72     1048.31     80.97 o 
   4  -9  10      619.20      611.74     68.24 o 
   5  -9  10      226.53      238.71     54.32 o 
   6  -9  10     1043.56     1053.79    126.50 o 
   7  -9  10      594.10      388.49     97.26 o 
  -5  -8  10      401.14      429.46    108.83 o 
  -4  -8  10      700.40      572.80    118.42 o 
  -3  -8  10      441.96      504.06    113.86 o 
  -2  -8  10       23.84      132.58     76.70 o 
  -1  -8  10      552.71      678.16    112.91 o 
   0  -8  10     1033.35     1126.13    128.20 o 
   1  -8  10      200.62      178.07     44.62 o 
   2  -8  10      282.21      310.91     53.13 o 
   3  -8  10     1904.35     1664.91     90.36 o 
   4  -8  10     1603.47     1594.86     90.89 o 
   5  -8  10        5.95       30.97     49.96 o 
   6  -8  10      844.89      881.56    115.07 o 
   7  -8  10     1377.76     1211.32    134.74 o 
   8  -8  10      265.29      336.77     90.05 o 
  -6  -7  10      160.74      112.50     90.12 o 
  -5  -7  10       91.13       79.56     73.91 o 
  -4  -7  10      302.48      427.36    104.95 o 
  -3  -7  10     2369.47     2112.42    167.40 o 
  -2  -7  10      191.59      384.00     90.73 o 
  -1  -7  10      786.40      968.05    118.95 o 
   0  -7  10     2273.73     2157.46     96.46 o 
   1  -7  10     1872.39     1754.67     88.55 o 
   2  -7  10      122.10      105.63     39.10 o 
   3  -7  10      939.94     1036.32     95.71 o 
   4  -7  10     2264.89     2210.64    100.87 o 
   5  -7  10      609.25      598.33    100.19 o 
   6  -7  10       96.42      108.08     66.29 o 
   7  -7  10     1226.04     1163.96    131.33 o 
   8  -7  10     1120.67      994.45    129.84 o 
  -6  -6  10      968.94     1093.94    152.22 o 
  -5  -6  10       39.41      -58.67     61.26 o 
  -4  -6  10       85.75       37.84     61.46 o 
  -3  -6  10     2163.31     2106.63    161.34 o 
  -2  -6  10      983.32      897.96    117.04 o 
  -1  -6  10        1.02       -2.11     46.15 o 
   0  -6  10     1031.88     1016.21     73.93 o 
   1  -6  10     2848.06     2976.07    162.60 o 
   2  -6  10     1280.90     1218.65     76.18 o 
   3  -6  10      343.44      316.66     50.35 o 
   4  -6  10     2081.68     2058.32    145.42 o 
   5  -6  10     2298.90     2512.33    166.38 o 
   6  -6  10      330.06      328.80     86.30 o 
   7  -6  10      125.19       25.73     59.49 o 
   8  -6  10     1253.82     1269.37    145.28 o 
   9  -6  10      713.47      719.54    122.96 o 
  -7  -5  10      148.25      120.40     85.01 o 
  -6  -5  10     1095.08     1178.25    159.44 o 
  -5  -5  10     1482.51     1411.04    159.37 o 
  -4  -5  10       44.85       33.55     56.08 o 
  -3  -5  10     1016.31      926.68    118.68 o 
  -2  -5  10     2942.68     2859.79    169.85 o 
  -1  -5  10     1512.54     1524.21     82.51 o 
   0  -5  10      108.09       86.22     34.56 o 
   1  -5  10     1941.02     1810.20     85.85 o 
   2  -5  10     4653.09     4484.44    136.95 o 
   3  -5  10      307.07      258.21     52.03 o 
   4  -5  10      186.65      219.16     71.33 o 
   5  -5  10     2069.63     2181.28    158.08 o 
   6  -5  10     2693.48     2534.38    174.88 o 
   7  -5  10      287.33      403.74     96.78 o 
   8  -5  10      243.86      214.60     83.37 o 
   9  -5  10     1029.32      933.01    132.35 o 
  -8  -4  10      636.35      398.09    120.19 o 
  -7  -4  10       46.39      -22.46     67.45 o 
  -6  -4  10      757.51      734.10    129.70 o 
  -5  -4  10     2854.21     2952.74    196.52 o 
  -4  -4  10      727.25      812.15    119.29 o 
  -3  -4  10      177.05      147.08     70.78 o 
  -2  -4  10     1535.05     1502.61     82.33 o 
  -1  -4  10     4667.94     4516.98    136.01 o 
   0  -4  10     1475.63     1565.66     79.63 o 
   1  -4  10       59.31       57.64     32.38 o 
   2  -4  10     4872.24     5083.72    137.24 o 
   3  -4  10     3671.56     3363.89    181.08 o 
   4  -4  10      309.16      331.66     83.51 o 
   5  -4  10      238.90      225.42     74.66 o 
   6  -4  10     3605.60     3681.33    207.61 o 
   7  -4  10     1118.14     1184.99    134.67 o 
   8  -4  10       41.58       37.30     62.14 o 
   9  -4  10      566.81      684.02    120.58 o 
  -7  -3  10      564.76      357.73    100.60 o 
  -6  -3  10        0.19       19.54     70.85 o 
  -5  -3  10     1415.15     1062.23    132.49 o 
  -4  -3  10     3135.87     3107.28    185.09 o 
  -3  -3  10      803.38      884.77     69.43 o 
  -2  -3  10      428.95      558.33     60.37 o 
  -1  -3  10     4228.64     4055.82    208.81 o 
   0  -3  10     5083.01     5018.64    138.40 o 
   1  -3  10      774.65      778.06     71.59 o 
   2  -3  10     1332.28     1273.76     67.03 o 
   3  -3  10     6952.02     6772.01    260.15 o 
   4  -3  10     3285.47     3310.47    190.13 o 
   5  -3  10       14.47        3.06     62.14 o 
   6  -3  10     1199.35     1161.38    133.92 o 
   7  -3  10     1765.03     1795.58    162.77 o 
   8  -3  10      648.56      835.43    126.30 o 
   9  -3  10        1.42       68.54     74.46 o 
  -9  -2  10       17.60      -30.76     77.04 o 
  -8  -2  10      770.21      481.67    117.20 o 
  -7  -2  10     1729.05     1119.39    149.23 o 
  -6  -2  10      402.15      462.20    106.31 o 
  -5  -2  10      275.08      296.27     92.36 o 
  -4  -2  10     3670.60     3935.26    189.31 o 
  -3  -2  10     4497.62     4538.37    140.84 o 
  -2  -2  10      554.08      597.93     60.31 o 
  -1  -2  10     1276.63     1293.23     76.65 o 
   0  -2  10     5527.42     5592.29    167.60 o 
   1  -2  10     3786.77     3874.41    110.67 o 
   2  -2  10      107.89      109.71     61.46 o 
   3  -2  10     3274.59     3116.53    175.09 o 
   4  -2  10     4968.49     5036.99    229.25 o 
   5  -2  10      266.42      158.86     80.58 o 
   6  -2  10       55.01       43.49     47.30 o 
   7  -2  10      923.18     1008.81     79.28 o 
   8  -2  10     1227.62     1413.56    152.84 o 
   9  -2  10      343.54      616.09    116.93 o 
  -9  -1  10      332.15      343.17    117.68 o 
  -8  -1  10       23.95       76.43     83.85 o 
  -7  -1  10     1540.50     1512.91    175.50 o 
  -6  -1  10     1510.89     1427.24    157.74 o 
  -5  -1  10      595.62      758.02     73.90 o 
  -4  -1  10     1279.19     1380.98     86.58 o 
  -3  -1  10     4362.67     4477.54    140.67 o 
  -2  -1  10     3902.38     3883.80    127.22 o 
  -1  -1  10       64.09       31.70     33.74 o 
   0  -1  10     1800.56     1680.72    187.57 o 
   1  -1  10     5006.47     4409.11    201.15 o 
   2  -1  10     2043.48     1929.84    142.08 o 
   3  -1  10      222.35      216.57     69.97 o 
   4  -1  10     3780.83     3873.98    203.80 o 
   5  -1  10     1580.49     1433.09     82.17 o 
   6  -1  10      317.96      404.86     56.28 o 
   7  -1  10       12.97       -3.71     38.06 o 
   8  -1  10      905.44      937.24     85.55 o 
   9  -1  10      770.89      762.09     84.13 o 
  -9   0  10      907.19      873.40    155.29 o 
  -8   0  10      445.27      644.47    139.66 o 
  -7   0  10      364.82      285.86    107.47 o 
  -6   0  10     2406.73     2564.14    116.12 o 
  -5   0  10     2635.07     2866.26    118.92 o 
  -4   0  10       62.64       79.86     41.62 o 
  -3   0  10     1996.79     2080.60     98.10 o 
  -2   0  10     5306.72     5368.28    167.23 o 
  -1   0  10     3430.52     3458.33    155.56 o 
   0   0  10        6.96       17.26     27.37 o 
   1   0  10     3792.76     3686.50    181.42 o 
   2   0  10     3154.17     2938.32    166.99 o 
   3   0  10     1658.87     1453.85    134.87 o 
   4   0  10      526.93      496.10     93.93 o 
   5   0  10     1175.18     1147.98     80.57 o 
   6   0  10     1431.70     1464.96     90.53 o 
   7   0  10      306.02      358.38     65.57 o 
   8   0  10      330.96      290.08     62.03 o 
 -10   1  10      185.56       14.77     95.97 o 
  -9   1  10     1042.00      964.45    159.16 o 
  -8   1  10     1303.30     1394.30    174.88 o 
  -7   1  10      120.36      262.37    100.60 o 
  -6   1  10     1022.27      996.37    131.26 o 
  -5   1  10     3587.56     3647.42    250.96 o 
  -4   1  10     2435.97     2138.00    102.84 o 
  -3   1  10        9.94      -26.49     35.61 o 
  -2   1  10     1636.92     1700.03     89.58 o 
  -1   1  10     5916.34     6016.34    153.79 o 
   0   1  10     1871.59     2152.90    148.96 o 
   1   1  10      171.44      187.57     71.33 o 
   2   1  10     2650.32     2564.05    156.71 o 
   3   1  10     3704.18     3651.46    189.79 o 
   4   1  10      559.89      564.64    101.28 o 
   5   1  10      553.03      615.29     66.51 o 
   6   1  10     2264.45     2169.90    107.24 o 
   7   1  10     1356.45     1163.37     90.80 o 
   8   1  10       23.35      136.26     76.09 o 
 -10   2  10       17.10       29.47     95.22 o 
  -9   2  10      406.81      214.66    112.44 o 
  -8   2  10     1561.99      938.25    151.68 o 
  -7   2  10      781.73      803.95    173.57 o 
  -6   2  10       29.09       18.25     40.98 o 
  -5   2  10     1553.09     1648.96    122.18 o 
  -4   2  10     3724.21     3729.44    137.45 o 
  -3   2  10     2279.50     2197.11    104.13 o 
  -2   2  10      130.77      117.83     44.35 o 
  -1   2  10     4321.42     4306.26    137.63 o 
   0   2  10     5570.93     5568.51    236.81 o 
   1   2  10     1009.91     1068.90    116.23 o 
   2   2  10      922.00      981.66    114.32 o 
   3   2  10     2153.90     2023.68    150.59 o 
   4   2  10     2943.15     2635.50    171.07 o 
   5   2  10       20.29       12.74     37.32 o 
   6   2  10      995.22     1079.28     87.64 o 
   7   2  10     1621.11     1461.81    139.91 o 
 -10   3  10      335.88       25.93     90.73 o 
  -9   3  10        0.02      -74.92     82.34 o 
  -8   3  10      952.80      803.91    169.45 o 
  -7   3  10     1562.39     1538.39    221.84 o 
  -6   3  10      602.97      654.01     75.31 o 
  -5   3  10       54.11       34.89     43.40 o 
  -4   3  10      832.69     1083.99    119.19 o 
  -3   3  10     1915.11     2022.49    101.79 o 
  -2   3  10      196.02      365.32     58.16 o 
  -1   3  10     1288.43     1322.79    130.45 o 
   0   3  10     3750.75     4158.96    212.85 o 
   1   3  10     2871.81     3063.32    181.96 o 
   2   3  10       36.81        8.64     58.74 o 
   3   3  10      999.70      954.78    117.18 o 
   4   3  10     2999.83     2643.60    171.62 o 
   5   3  10     1268.36     1278.74     91.58 o 
   6   3  10       41.47       41.11     56.29 o 
   7   3  10      892.19      921.71    125.82 o 
 -10   4  10      451.75      176.55    110.19 o 
  -9   4  10      235.82      222.33     60.35 o 
  -8   4  10      158.61      107.61     51.62 o 
  -7   4  10     1143.87     1190.91     98.33 o 
  -6   4  10     1708.23     1706.63    161.48 o 
  -5   4  10      105.79      122.16     50.26 o 
  -4   4  10       13.76       47.29     41.70 o 
  -3   4  10     2011.73     2012.57    101.53 o 
  -2   4  10     3543.83     3532.35    126.86 o 
  -1   4  10       81.02       31.10     55.67 o 
   0   4  10     1345.17     1393.90    138.89 o 
   1   4  10     2542.09     2826.10    184.82 o 
   2   4  10      778.42      839.65    113.98 o 
   3   4  10        2.06       98.76     62.14 o 
   4   4  10      947.47      907.84     81.36 o 
   5   4  10     1635.41     1485.87     98.66 o 
   6   4  10      430.78      455.13     94.95 o 
  -9   5  10      741.31      820.64    168.50 o 
  -8   5  10      253.42      241.25    100.87 o 
  -7   5  10      206.94      203.38     56.94 o 
  -6   5  10     1507.94     1700.62    108.74 o 
  -5   5  10      475.48      420.14     64.99 o 
  -4   5  10       46.40       42.54     40.80 o 
  -3   5  10      854.89      827.04    132.69 o 
  -2   5  10     3063.00     3155.32    192.10 o 
  -1   5  10     2021.34     1996.87    159.10 o 
   0   5  10      127.01       74.12     67.04 o 
   1   5  10     1372.49     1404.24    144.81 o 
   2   5  10     2149.09     1995.37    162.29 o 
   3   5  10      936.34      926.13    122.49 o 
   4   5  10       23.61        4.02     40.19 o 
   5   5  10     1219.24      888.23    118.00 o 
  -9   6  10      775.88      742.95    156.31 o 
  -8   6  10      851.68      897.15    153.24 o 
  -7   6  10       35.88       10.49     42.47 o 
  -6   6  10      550.99      570.50     74.13 o 
  -5   6  10     1963.16     1876.76    106.77 o 
  -4   6  10     1980.97     2011.80    107.72 o 
  -3   6  10      130.54       53.16     58.94 o 
  -2   6  10      995.28     1124.02    132.76 o 
  -1   6  10     2831.98     3066.04    194.55 o 
   0   6  10      311.87      252.23     85.89 o 
   1   6  10      140.84      204.19     83.58 o 
   2   6  10     1708.02     1623.15    158.01 o 
   3   6  10     1611.66     1448.79     99.91 o 
   4   6  10      355.74      336.02     86.09 o 
  -8   7  10      782.57      968.46    160.32 o 
  -7   7  10      539.41      646.88    202.95 o 
  -6   7  10       25.80       61.64     43.74 o 
  -5   7  10     1443.77     1362.63    100.04 o 
  -4   7  10     2855.97     2808.43    127.55 o 
  -3   7  10      697.54      570.90    106.11 o 
  -2   7  10      178.40      228.48     80.45 o 
  -1   7  10     1600.05     2158.14    182.44 o 
   0   7  10     2100.60     2315.13    182.37 o 
   1   7  10      495.87      372.43    102.64 o 
   2   7  10      242.76      185.33     88.28 o 
   3   7  10     1613.88     1527.00    145.15 o 
  -8   8  10      250.82      160.08    106.24 o 
  -7   8  10      702.02      558.11     78.96 o 
  -6   8  10      468.01      363.81     90.52 o 
  -5   8  10       24.54       -0.75     71.25 o 
  -4   8  10     1367.33     1207.04    135.89 o 
  -3   8  10     1309.56     1224.59    142.63 o 
  -2   8  10      170.07      205.41     86.30 o 
  -1   8  10      220.59      305.87     92.29 o 
   0   8  10     1373.87     1356.40    156.24 o 
   1   8  10     1127.61     1487.39    164.61 o 
   2   8  10       28.36      133.81     70.24 o 
  -6   9  10     1074.93      961.97     94.82 o 
  -5   9  10      189.31      184.99     76.50 o 
  -4   9  10      244.76      382.30     94.74 o 
  -3   9  10      883.65      863.05    125.75 o 
  -2   9  10      984.56     1046.58    137.93 o 
  -1   9  10      130.58      190.23     88.89 o 
   0   9  10      239.21      241.28     99.85 o 
  -1 -10  11       51.23       22.53     60.51 o 
   0 -10  11      577.94      573.89    118.49 o 
   1 -10  11      381.70      452.27    103.79 o 
   2 -10  11       24.35       63.30     66.84 o 
   3 -10  11      353.48      407.77     64.32 o 
   4 -10  11      833.06      870.14     82.20 o 
   5 -10  11      708.76      672.44    106.58 o 
  -3  -9  11      443.59      157.35     89.37 o 
  -2  -9  11      538.53      472.68    111.48 o 
  -1  -9  11      136.27      278.98     86.37 o 
   0  -9  11      152.73      135.65     71.94 o 
   1  -9  11     1012.74     1135.45    135.28 o 
   2  -9  11      675.81      655.80     70.86 o 
   3  -9  11        3.93       65.34     40.44 o 
   4  -9  11      344.71      480.29    134.76 o 
   5  -9  11     1177.32     1289.85    135.08 o 
   6  -9  11      225.45      211.13     76.77 o 
  -4  -8  11        9.23       73.91     74.53 o 
  -3  -8  11      146.76      135.78     78.81 o 
  -2  -8  11     1114.19     1121.57    142.36 o 
  -1  -8  11      650.88      623.58    113.39 o 
   0  -8  11        0.47      -28.04     43.63 o 
   1  -8  11      867.45      770.28     72.10 o 
   2  -8  11     1162.09     1162.12     85.65 o 
   3  -8  11      686.75      681.98     71.49 o 
   4  -8  11       24.28       26.75     57.99 o 
   5  -8  11     1200.83     1318.36    139.63 o 
   6  -8  11     1238.50     1228.54    139.77 o 
   7  -8  11      134.89      200.78     82.83 o 
  -5  -7  11      682.24      595.88    127.69 o 
  -4  -7  11      490.53      518.22    115.29 o 
  -3  -7  11       13.09       16.74     54.45 o 
  -2  -7  11      558.83      783.23    122.15 o 
  -1  -7  11     1661.74     1717.74    143.65 o 
   0  -7  11     1048.38     1012.83    118.74 o 
   1  -7  11      155.85      144.12     65.37 o 
   2  -7  11     1018.00     1130.50     80.85 o 
   3  -7  11     2262.64     2215.70    103.45 o 
   4  -7  11      264.14      274.36     82.56 o 
   5  -7  11      515.47      475.48     96.85 o 
   7  -7  11     1061.78     1128.99    140.32 o 
   8  -7  11       44.99       74.87     70.31 o 
  -6  -6  11       18.52      -60.03     62.75 o 
  -5  -6  11      293.94      337.45    101.75 o 
  -4  -6  11     1919.19     1997.35    169.92 o 
  -3  -6  11      686.92      823.99    125.34 o 
  -2  -6  11       55.97       52.68     51.59 o 
  -1  -6  11     1677.80     1723.79    139.84 o 
   0  -6  11     3092.75     2859.81    114.39 o 
   1  -6  11      516.68      516.13     60.60 o 
   2  -6  11      411.69      459.58     57.69 o 
   3  -6  11     2089.87     1950.33    151.00 o 
   4  -6  11     1964.59     2029.81    156.24 o 
   5  -6  11       11.03       45.06     58.46 o 
   6  -6  11      530.17      568.17    104.54 o 
   7  -6  11     1486.80     1708.14    164.34 o 
   8  -6  11      711.59      625.69    117.54 o 
  -7  -5  11      870.68      628.14    137.89 o 
  -6  -5  11      708.22      744.58    139.63 o 
  -5  -5  11       38.07       94.95     80.11 o 
  -4  -5  11     1461.66     1591.71    156.92 o 
  -3  -5  11     1557.07     1693.10    143.51 o 
  -2  -5  11      236.39      267.76     75.07 o 
  -1  -5  11      319.80      470.69    115.29 o 
   0  -5  11     3290.18     3225.44    120.67 o 
   1  -5  11     4835.86     4659.49    141.60 o 
   2  -5  11       12.72       18.04     30.14 o 
   3  -5  11     1011.12     1064.41    121.94 o 
   4  -5  11     2112.19     2143.31    157.26 o 
   5  -5  11     1149.38     1173.76    135.14 o 
   6  -5  11       76.37       85.69     68.61 o 
   7  -5  11      651.71      673.67    120.40 o 
   8  -5  11     1276.76     1295.02    151.54 o 
  -7  -4  11      635.46      784.80    143.79 o 
  -6  -4  11     1667.80     1790.34    185.23 o 
  -5  -4  11      453.62      558.85    114.68 o 
  -4  -4  11      674.01      605.40    109.44 o 
  -3  -4  11     1835.57     1756.46    144.47 o 
  -2  -4  11     1874.25     1990.37     98.16 o 
  -1  -4  11      366.75      434.15     57.46 o 
   0  -4  11      957.04     1023.65    136.37 o 
   1  -4  11     5513.45     5526.81    150.13 o 
   2  -4  11     2753.55     2918.58    179.31 o 
   3  -4  11      122.82       94.40     72.76 o 
   4  -4  11      752.96      818.62    117.25 o 
   5  -4  11     1932.26     2037.15    158.21 o 
   6  -4  11     1108.31     1023.58    132.08 o 
   7  -4  11       59.82       86.03     74.19 o 
   8  -4  11     1006.05      860.26    130.38 o 
  -8  -3  11      174.19      -15.58     69.42 o 
  -7  -3  11      111.74      162.19     92.16 o 
  -5  -3  11     1580.48     1264.81    143.17 o 
  -4  -3  11       14.11      -22.12     57.79 o 
  -3  -3  11      585.20      595.30     68.84 o 
  -2  -3  11     2464.22     2513.19    111.12 o 
  -1  -3  11     3039.48     3214.69    117.84 o 
   0  -3  11        1.32       16.76     58.29 o 
   1  -3  11     2904.91     2865.58    103.59 o 
   2  -3  11     4886.27     4445.38    217.21 o 
   3  -3  11      583.66      525.09    104.07 o 
   4  -3  11      135.95      189.21     77.11 o 
   5  -3  11     1267.30     1401.72    144.06 o 
   6  -3  11     2104.99     2030.35    164.68 o 
   7  -3  11      325.06      294.91     96.58 o 
   8  -3  11      213.97      213.85     94.74 o 
  -8  -2  11      608.53      464.04    120.53 o 
  -7  -2  11      184.31      295.59    105.56 o 
  -6  -2  11      695.23      622.35    117.06 o 
  -5  -2  11     1739.78     2013.68    163.72 o 
  -4  -2  11     2090.38     2195.11    104.76 o 
  -3  -2  11       57.95        4.65     39.14 o 
  -2  -2  11     1368.66     1336.07     82.52 o 
  -1  -2  11     4216.84     3916.41    127.12 o 
   0  -2  11     2135.27     1938.81     88.86 o 
   1  -2  11      227.74      194.05     72.35 o 
   2  -2  11     3374.76     3436.77    193.12 o 
   3  -2  11     3941.58     3652.96    198.29 o 
   4  -2  11      495.36      520.67    107.60 o 
   5  -2  11      371.74      392.30     94.95 o 
   6  -2  11     1214.08     1206.04    202.55 o 
   7  -2  11     1015.61      952.54    134.67 o 
   8  -2  11       15.43      -13.95     69.83 o 
  -9  -1  11      106.85      101.89     94.34 o 
  -8  -1  11      999.34      696.13    133.51 o 
  -7  -1  11     1160.58      815.01    135.08 o 
  -6  -1  11       25.82       33.28     70.65 o 
  -5  -1  11      782.21      893.83    151.44 o 
  -4  -1  11     3464.20     3425.90    130.25 o 
  -3  -1  11     2857.29     2827.24    115.80 o 
  -2  -1  11      117.32      136.73     42.57 o 
  -1  -1  11     2316.17     2252.98     95.53 o 
   0  -1  11     4119.69     3829.88    193.73 o 
   1  -1  11      746.13      616.64    102.16 o 
   2  -1  11      900.91      934.64    115.21 o 
   3  -1  11     2603.03     2507.50    167.40 o 
   4  -1  11     2522.29     2232.32    163.11 o 
   5  -1  11      139.43       37.77     65.68 o 
   6  -1  11      249.08      187.91     53.97 o 
   7  -1  11     1316.14     1392.84    148.72 o 
   8  -1  11      553.01      376.89     69.31 o 
  -9   0  11       21.66       81.19    106.24 o 
  -8   0  11      567.15      549.94    133.27 o 
  -7   0  11     1514.73     1440.10    171.14 o 
  -6   0  11      976.12     1116.73     89.00 o 
  -5   0  11       48.53       35.17     44.68 o 
  -4   0  11     2846.79     2902.11    122.99 o 
  -3   0  11     5038.26     5287.68    160.55 o 
  -2   0  11     1407.15     1315.36    101.12 o 
  -1   0  11       17.55      -10.23     35.68 o 
   0   0  11     2054.07     1892.89    139.70 o 
   1   0  11     3290.42     3114.83    179.10 o 
   2   0  11      597.29      507.73     95.76 o 
   3   0  11     1123.09     1186.76    128.75 o 
   4   0  11     1899.77     1738.29    146.17 o 
   5   0  11     1976.72     2036.95    164.95 o 
   6   0  11       43.65      -10.78     38.90 o 
   7   0  11      775.22      763.06    105.92 o 
   8   0  11     1045.37     1058.27     93.52 o 
  -9   1  11      319.58      242.23    111.69 o 
  -8   1  11       14.77      -67.38     78.20 o 
  -7   1  11      833.20     1060.60    152.09 o 
  -6   1  11     1195.06     1406.07     99.33 o 
  -5   1  11      494.03      517.22     68.80 o 
  -4   1  11      378.82      398.35     64.15 o 
  -3   1  11     2959.06     3161.52    263.58 o 
  -2   1  11     2941.13     3060.54    164.17 o 
  -1   1  11      296.22      403.81     89.16 o 
   0   1  11     1070.57     1296.32    127.86 o 
   1   1  11     3061.76     3206.70    185.84 o 
   2   1  11     3209.77     3192.95    185.09 o 
   3   1  11        1.53        7.08     62.00 o 
   4   1  11      596.94      580.84    108.15 o 
   5   1  11     2903.30     2684.25    118.16 o 
   6   1  11     1318.44     1487.72    175.90 o 
   7   1  11       16.18      -29.63     41.61 o 
  -9   2  11      710.49      826.99    158.96 o 
  -8   2  11      194.20      262.30    104.68 o 
  -7   2  11      308.92      357.71     64.83 o 
  -6   2  11      857.10      792.26    200.59 o 
  -5   2  11     1423.95     1326.08    271.38 o 
  -4   2  11      508.48      653.82    101.24 o 
  -3   2  11      447.47      531.90     66.89 o 
  -2   2  11     1569.52     1558.00    121.74 o 
  -1   2  11     1803.36     1846.21    149.84 o 
   0   2  11       55.90       45.53     57.78 o 
   1   2  11      919.71      962.00    118.54 o 
   2   2  11     2578.48     2520.91    167.06 o 
   3   2  11     1270.79     1218.47    134.80 o 
   4   2  11      131.28      137.82     79.90 o 
   5   2  11     1796.02     1686.46    112.65 o 
   6   2  11     1935.36     1766.67    106.57 o 
   7   2  11      345.93      360.65     90.18 o 
  -9   3  11      612.74      361.47    124.56 o 
  -8   3  11      603.50      493.79    115.26 o 
  -7   3  11       27.51       23.03     58.26 o 
  -6   3  11       41.81       33.74     57.04 o 
  -5   3  11     1154.46     1370.67     99.11 o 
  -4   3  11     1178.63     1177.97     92.77 o 
  -3   3  11       28.83       24.54     38.72 o 
  -2   3  11     3064.15     3206.08    191.08 o 
  -1   3  11     4646.82     5190.91    247.42 o 
   0   3  11     1474.65     1839.54    154.95 o 
   1   3  11        0.82      -27.57     52.89 o 
   2   3  11     1254.13     1219.08    134.46 o 
   3   3  11     1929.48     1763.06    156.44 o 
   4   3  11      618.63      396.25     95.49 o 
   5   3  11      317.82      263.53     97.98 o 
   6   3  11     1182.36     1182.75    153.11 o 
  -9   4  11      184.38      137.30     59.38 o 
  -8   4  11     1002.03     1071.07    153.14 o 
  -7   4  11     1078.90      946.41     92.46 o 
  -6   4  11      191.23      128.91     52.75 o 
  -5   4  11      585.19      800.81     84.04 o 
  -4   4  11     1343.12     1538.01    147.70 o 
  -3   4  11     1551.25     1610.44    106.12 o 
  -2   4  11      177.74      326.28     94.68 o 
  -1   4  11     1813.58     1942.64    158.21 o 
   0   4  11     2434.71     2144.88    166.24 o 
   1   4  11      408.59      384.21     96.51 o 
   2   4  11      263.64      234.88     90.93 o 
   3   4  11     1607.03     1693.92    155.01 o 
   4   4  11     1792.96     1416.58     99.30 o 
   5   4  11       82.80       34.54     47.98 o 
  -9   5  11       16.92       45.89     59.49 o 
  -8   5  11      447.11      421.11     76.68 o 
  -7   5  11     1640.87     1570.70    112.79 o 
  -6   5  11      939.68     1004.93     95.52 o 
  -5   5  11        0.50       16.93     42.39 o 
  -4   5  11     1879.12     1968.03    123.54 o 
  -3   5  11     3188.92     3277.20    202.10 o 
  -2   5  11     1105.04     1089.38    135.96 o 
  -1   5  11      291.72      366.57     99.98 o 
   0   5  11     2629.05     2811.88    199.38 o 
   1   5  11     1508.87     1703.11    166.38 o 
   2   5  11      408.05      385.64    101.07 o 
   3   5  11      253.86      227.80     89.71 o 
   4   5  11     1230.48     1183.11    108.33 o 
   5   5  11      882.47      590.50    109.71 o 
  -8   6  11        2.70      -50.92     40.07 o 
  -7   6  11      914.04      807.59     91.86 o 
  -6   6  11     1452.40     1534.52    112.44 o 
  -5   6  11      405.08      408.93    102.19 o 
  -4   6  11      239.45      340.51     88.55 o 
  -3   6  11     1337.83     1487.46    155.42 o 
  -2   6  11     1882.59     2196.39    176.11 o 
  -1   6  11      151.32      104.07     74.59 o 
   0   6  11      632.60      595.20    125.30 o 
   1   6  11     2258.05     2288.18    185.50 o 
   2   6  11     1520.56     1546.26    160.93 o 
   3   6  11       82.63      127.33     52.36 o 
   4   6  11      498.13      580.29    108.28 o 
  -8   7  11      211.29      226.45     65.76 o 
  -7   7  11       46.74      101.17     54.70 o 
  -6   7  11      853.50      726.27    152.58 o 
  -5   7  11     1254.16      963.68     92.31 o 
  -4   7  11      403.70      365.76     98.96 o 
  -3   7  11      311.05      312.61     90.86 o 
  -2   7  11     1538.15     1637.99    167.53 o 
  -1   7  11      994.60      793.78    134.94 o 
   0   7  11       69.64      103.66     80.79 o 
   1   7  11      612.03      835.63    134.67 o 
   2   7  11     1401.72     1688.20    173.45 o 
  -6   8  11      184.79      108.49     52.17 o 
  -5   8  11     1165.03      998.74    136.71 o 
  -4   8  11     1048.45     1025.21    137.12 o 
  -3   8  11       42.00       52.54     70.78 o 
  -2   8  11      355.40      345.00    103.45 o 
  -1   8  11     1117.90     1458.41    163.72 o 
   0   8  11      612.98      508.01    122.03 o 
   1   8  11        2.87      -10.28     78.88 o 
  -4   9  11      894.48      828.08    131.20 o 
  -3   9  11      413.00      568.31    120.67 o 
  -2   9  11        0.09        0.75     62.14 o 
   1 -10  12        4.74       -0.54     60.17 o 
   2 -10  12      490.40      505.56    111.62 o 
   3 -10  12      960.27      887.28     85.58 o 
  -2  -9  12        0.17      -36.41     58.94 o 
  -1  -9  12      562.41      795.14    132.42 o 
   0  -9  12      620.45      641.48    118.49 o 
   1  -9  12      196.12      271.50     84.73 o 
   2  -9  12      110.82      117.29     46.11 o 
   3  -9  12      861.28     1157.62     91.32 o 
   4  -9  12      824.30      733.08    112.69 o 
   5  -9  12       84.05       91.34     71.12 o 
  -3  -8  12      891.67      693.41    130.86 o 
  -2  -8  12      368.20      531.76    118.42 o 
  -1  -8  12       62.70       78.88     66.84 o 
   0  -8  12      702.63      742.13    115.89 o 
   1  -8  12      996.27     1297.81    136.44 o 
   2  -8  12      107.05       87.32     42.56 o 
   3  -8  12      291.35      284.02     80.99 o 
   4  -8  12     1144.45     1049.98    129.84 o 
   5  -8  12      869.59      978.80    130.24 o 
   6  -8  12       28.89       18.11     70.72 o 
  -4  -7  12        9.61      134.29     75.75 o 
  -3  -7  12     1115.24      942.74    135.08 o 
  -2  -7  12     1146.33     1239.16    146.17 o 
  -1  -7  12      332.76      452.47     99.78 o 
   0  -7  12      377.76      440.84     91.00 o 
   1  -7  12     1254.95     1390.42     92.94 o 
   2  -7  12     1244.06     1215.91    109.01 o 
   3  -7  12      133.46      150.07     73.44 o 
   4  -7  12      802.19      685.99    113.16 o 
   5  -7  12     1587.72     1464.46    151.27 o 
   6  -7  12      732.14      629.09    119.58 o 
   7  -7  12        0.07      -36.21     56.97 o 
  -5  -6  12      544.76      646.92    126.66 o 
  -4  -6  12      267.34      353.24    102.09 o 
  -3  -6  12      150.37      184.31     84.46 o 
  -2  -6  12     1597.19     1398.25    142.56 o 
  -1  -6  12     2251.40     2579.36    171.41 o 
   0  -6  12       55.72       -1.93     55.64 o 
   1  -6  12      828.30     1000.52     80.07 o 
   2  -6  12     2398.80     2321.19    165.42 o 
   3  -6  12     1158.53     1399.75    140.18 o 
   4  -6  12        0.50      -12.11     58.81 o 
   5  -6  12     1165.30     1217.99    145.62 o 
   7  -6  12      469.32      372.84    101.48 o 
  -6  -5  12      133.70      232.64    101.48 o 
  -5  -5  12      916.91      796.91    132.76 o 
  -4  -5  12      977.70     1126.26    143.45 o 
  -3  -5  12       86.48      145.65     73.30 o 
  -2  -5  12     1002.89     1033.24    125.75 o 
  -1  -5  12     2947.38     3053.12    122.84 o 
   0  -5  12     2174.48     2185.32    104.39 o 
   1  -5  12       20.60      196.68     47.89 o 
   2  -5  12     2363.39     2225.85    160.39 o 
   3  -5  12     1579.43     1569.26    151.34 o 
   4  -5  12      462.86      412.86    102.57 o 
   5  -5  12      254.46      326.69     91.89 o 
   6  -5  12     1217.21     1240.52    148.28 o 
   7  -5  12     1131.71     1130.14    146.10 o 
   8  -5  12      159.97      246.31     98.42 o 
  -7  -4  12      645.62      652.98    138.44 o 
  -6  -4  12       61.87       37.09     68.54 o 
  -5  -4  12      563.50      502.63    116.86 o 
  -4  -4  12     1699.05     1732.57    154.47 o 
  -3  -4  12      833.10     1086.66    127.11 o 
  -2  -4  12        4.88      -11.35     33.72 o 
  -1  -4  12     1850.47     1912.33     98.52 o 
   0  -4  12     4124.66     4191.58    138.30 o 
   1  -4  12      899.41     1100.54    123.85 o 
   2  -4  12      718.82      769.08    113.78 o 
   3  -4  12     1175.91     1481.34    145.96 o 
   4  -4  12      976.27     1142.46    138.21 o 
   5  -4  12      461.15      472.27    105.84 o 
   6  -4  12      313.75      466.90    109.10 o 
   7  -4  12     1252.18     1218.74    153.24 o 
   8  -4  12      812.58      796.57    134.39 o 
  -7  -3  12      743.13      682.52    132.22 o 
  -6  -3  12      901.69      674.96    124.56 o 
  -5  -3  12        1.47      -65.41     55.54 o 
  -4  -3  12      926.49      900.21    122.42 o 
  -3  -3  12     1225.58     1246.80    106.50 o 
  -2  -3  12     1132.72     1322.24     90.16 o 
  -1  -3  12      225.74      360.79     55.67 o 
   0  -3  12     2772.92     2877.65    112.71 o 
   1  -3  12     3250.93     3319.32    189.79 o 
   2  -3  12      388.21      352.97     92.02 o 
   3  -3  12      436.74      610.64    113.66 o 
   4  -3  12     1051.46      953.15    131.74 o 
   5  -3  12     1935.17     1607.09    160.05 o 
   6  -3  12       71.08       42.88     70.10 o 
   7  -3  12      547.38      382.44    104.95 o 
   8  -3  12      975.36      832.84    138.89 o 
  -8  -2  12        4.89      105.29     96.04 o 
  -7  -2  12      583.78      451.72    114.75 o 
  -6  -2  12     1596.48     1171.11    149.50 o 
  -5  -2  12      775.59      742.13    121.13 o 
  -4  -2  12        4.65       -3.33     38.43 o 
  -3  -2  12      856.17      865.87    114.32 o 
  -2  -2  12     3854.40     3933.34    318.36 o 
  -1  -2  12      511.25      817.59    114.63 o 
   0  -2  12      327.43      178.93     72.35 o 
   1  -2  12     1728.79     1760.13    147.66 o 
   2  -2  12     1957.23     1769.93    152.90 o 
   3  -2  12      388.31      249.24     84.67 o 
   4  -2  12      450.74      469.01    106.18 o 
   5  -2  12     2248.67     2136.91    176.65 o 
   6  -2  12      950.85      903.64     78.40 o 
   7  -2  12       12.13      -40.90     68.06 o 
   8  -2  12      677.33      620.65    129.45 o 
  -8  -1  12      327.44      372.03    115.70 o 
  -7  -1  12       90.54      187.23     97.13 o 
  -6  -1  12      964.05     1107.28    145.96 o 
  -5  -1  12     1481.51     1525.17     98.80 o 
  -4  -1  12      587.51      617.46     72.02 o 
  -3  -1  12      179.91      205.62     51.27 o 
  -2  -1  12     3126.69     3268.55    124.99 o 
  -1  -1  12     3058.10     3020.74    114.23 o 
   0  -1  12      521.20      559.67    100.94 o 
   1  -1  12      740.95      692.18    105.61 o 
   2  -1  12     2470.89     2296.62    164.27 o 
   3  -1  12     4496.28     4484.16    230.21 o 
   4  -1  12        0.88       41.31     68.54 o 
   5  -1  12      811.07      810.32    131.33 o 
   6  -1  12     1297.02     1199.22     89.36 o 
   7  -1  12      273.99      356.53     64.05 o 
  -8   0  12      607.71      656.93    142.32 o 
  -7   0  12      125.01      170.90     89.98 o 
  -6   0  12       89.82      234.20     92.57 o 
  -5   0  12     1795.54     1976.17    109.20 o 
  -4   0  12     2377.38     2311.90    134.29 o 
  -3   0  12      281.21      314.09     57.82 o 
  -2   0  12      499.14      538.87     65.14 o 
  -1   0  12     1882.29     2099.76    153.52 o 
   0   0  12      578.10      546.13     97.67 o 
   1   0  12       78.79      154.16     70.51 o 
   2   0  12     1271.91     1291.96    133.85 o 
   3   0  12     4294.37     4168.49    223.06 o 
   4   0  12      667.71      540.88    108.28 o 
   5   0  12       45.10      -37.98     71.46 o 
   6   0  12     1231.08     1179.82     91.93 o 
   7   0  12     1074.36      914.45     87.19 o 
  -8   1  12      505.32      597.78    136.40 o 
  -7   1  12      476.27      631.61    129.52 o 
  -6   1  12       51.32       99.36     47.65 o 
  -5   1  12      699.13      734.86     78.56 o 
  -4   1  12     2544.00     2634.60    242.90 o 
  -3   1  12     1248.75     1335.71     93.65 o 
  -2   1  12        6.44       26.00     53.02 o 
  -1   1  12     1062.94     1062.98    123.51 o 
   0   1  12     2526.90     2387.19    165.42 o 
   1   1  12     1588.75     1768.57    155.15 o 
   2   1  12       91.15       88.62     69.56 o 
   3   1  12     1542.65     1451.87    145.08 o 
   4   1  12     1802.49     1570.28    158.48 o 
   5   1  12      245.73      199.17     59.59 o 
   6   1  12      178.01      219.64     60.41 o 
   7   1  12      890.26      957.42     93.49 o 
  -9   2  12       30.64       46.62     93.72 o 
  -8   2  12      122.59      232.23    106.79 o 
  -7   2  12      722.83      671.94    133.94 o 
  -6   2  12      554.83      549.74     74.91 o 
  -5   2  12      205.44      260.61     59.43 o 
  -4   2  12     1390.97     1655.43    103.02 o 
  -3   2  12     2171.04     2122.68    109.62 o 
  -2   2  12      250.54      464.04     96.38 o 
  -1   2  12      270.73      406.26     96.10 o 
   0   2  12     2095.14     2293.63    173.05 o 
   1   2  12     1895.13     1871.87    151.95 o 
   2   2  12      475.37      661.08    111.82 o 
   3   2  12      394.70      351.47     98.35 o 
   4   2  12     1972.84     1617.03    159.91 o 
   5   2  12     1533.92     1354.96    115.72 o 
   6   2  12      148.03      184.60     57.97 o 
  -8   3  12        9.32      -29.34     49.10 o 
  -7   3  12      457.83      523.88     77.62 o 
  -6   3  12     1300.16     1215.44    295.16 o 
  -5   3  12     1004.90      832.59    137.63 o 
  -4   3  12       22.28      -35.37     40.77 o 
  -3   3  12     2106.23     2284.37    171.28 o 
  -2   3  12     2983.29     2800.31    186.79 o 
  -1   3  12      675.92      916.20    128.27 o 
   0   3  12       67.56       40.43     65.20 o 
   1   3  12     1658.42     1883.03    157.94 o 
   2   3  12     1811.42     1828.93    163.93 o 
   3   3  12       90.49      113.73     73.71 o 
   4   3  12      745.96      617.11    118.15 o 
   5   3  12     1608.13     1674.86    143.96 o 
  -8   4  12      381.77      407.51     79.26 o 
  -7   4  12        5.60       -9.59     43.07 o 
  -6   4  12     1254.08     1137.76    122.49 o 
  -5   4  12     1493.16     1543.45    111.12 o 
  -4   4  12      876.98      721.61     83.29 o 
  -3   4  12      540.46      653.32    117.27 o 
  -2   4  12     3326.39     3703.72    222.79 o 
  -1   4  12     1949.03     2232.32    180.33 o 
   0   4  12      323.01      375.77    100.46 o 
   1   4  12      779.61      709.95    122.49 o 
   2   4  12     1978.83     1887.86    161.41 o 
   3   4  12     1440.86     1588.79    159.37 o 
   4   4  12        8.84      -30.02     65.88 o 
   5   4  12      771.09      661.01     85.31 o 
  -8   5  12      909.13      796.17     96.60 o 
  -7   5  12      388.46      339.35     73.03 o 
  -6   5  12      191.17      240.66     66.94 o 
  -5   5  12     1156.53     1371.89    108.58 o 
  -4   5  12     1339.18     1376.27    151.07 o 
  -3   5  12      155.35      300.77     93.11 o 
  -2   5  12      460.27      548.78    115.16 o 
  -1   5  12     2668.15     2720.36    198.29 o 
   0   5  12     1409.63     1760.40    177.81 o 
   1   5  12        9.03      -30.29     64.80 o 
   2   5  12      958.08      729.00    124.39 o 
   3   5  12     1302.36     1088.56    141.47 o 
   4   5  12      480.67      347.41     69.49 o 
  -7   6  12      792.94      876.34    121.47 o 
  -6   6  12      126.49      145.04     61.93 o 
  -5   6  12      344.16      276.67     85.89 o 
  -4   6  12     1323.23     1395.80    155.56 o 
  -3   6  12     1057.40      993.03    140.45 o 
  -2   6  12       61.75       28.18     70.92 o 
  -1   6  12     1056.38      945.66    146.24 o 
   0   6  12     1577.88     1867.03    185.29 o 
   1   6  12      666.31      655.91    129.39 o 
   2   6  12       20.28      -11.43     66.56 o 
   3   6  12      639.30      672.10    124.42 o 
  -6   7  12      422.95      517.78     82.98 o 
  -5   7  12       13.74      -45.67     51.32 o 
  -4   7  12      435.58      256.66     93.18 o 
  -3   7  12     1357.22     1229.29    155.83 o 
  -2   7  12      604.59      611.53    127.07 o 
  -1   7  12       20.18       27.02     77.52 o 
   0   7  12      784.34      814.54    140.04 o 
   1   7  12     1016.74     1121.23    159.84 o 
  -5   8  12      537.71      346.57    106.11 o 
  -4   8  12        1.05       91.00     73.71 o 
  -3   8  12      627.12      476.36    116.31 o 
  -2   8  12      728.49      826.24    140.11 o 
  -1   8  12      128.89      128.64     91.34 o 
   0  -9  13       47.13       98.96     76.50 o 
   1  -9  13      223.69      242.23     85.55 o 
   2  -9  13      942.61      739.07    112.89 o 
   3  -9  13      470.50      618.00    107.47 o 
   4  -9  13        3.54       44.44     65.13 o 
  -2  -8  13      187.51      215.41     93.86 o 
  -1  -8  13      933.18     1163.35    145.83 o 
   0  -8  13      552.04      510.39    108.42 o 
   1  -8  13        2.15      -19.67     49.34 o 
   2  -8  13      563.15      526.11    102.02 o 
   3  -8  13     1144.46     1108.98    134.19 o 
   4  -8  13      471.50      424.63    102.30 o 
   5  -8  13        0.43      -15.11     66.84 o 
  -3  -7  13      674.22      464.58    109.92 o 
  -2  -7  13       47.84       23.14     65.34 o 
  -1  -7  13      526.97      554.50    108.15 o 
   0  -7  13     1808.11     1738.15    145.69 o 
   1  -7  13      222.20      189.60     68.61 o 
   2  -7  13        0.98       48.19     66.29 o 
   3  -7  13      879.14      975.54    130.65 o 
   4  -7  13     1336.22     1369.88    150.39 o 
   5  -7  13      422.53      639.03    121.89 o 
   6  -7  13       41.96       49.89     70.78 o 
  -5  -6  13       23.88       86.84     83.98 o 
  -4  -6  13      309.81      427.22    112.84 o 
  -3  -6  13     1173.50     1147.63    145.42 o 
  -2  -6  13      934.59     1060.05    134.94 o 
  -1  -6  13        0.56      -38.45     51.72 o 
   0  -6  13     1837.66     1795.83    103.07 o 
   1  -6  13     1177.20     1164.78    132.01 o 
   2  -6  13      425.13      376.58     96.72 o 
   3  -6  13       93.28      107.88     78.13 o 
   4  -6  13     1571.13     1482.97    156.31 o 
   5  -6  13      989.83     1002.08    141.95 o 
   6  -6  13      182.93      369.44    104.47 o 
  -5  -5  13      323.01      403.47    111.96 o 
  -4  -5  13        0.29      -80.64     57.98 o 
  -3  -5  13      973.24     1105.30    138.68 o 
  -2  -5  13     2031.48     2109.97    156.85 o 
  -1  -5  13      506.42      588.69    142.96 o 
   0  -5  13      287.41      337.64     59.28 o 
   1  -5  13     1997.15     1968.97    163.52 o 
   2  -5  13     1220.81     1186.62    140.79 o 
   3  -5  13      287.30      391.56     99.78 o 
   4  -5  13      328.95      495.76    112.78 o 
   5  -5  13     1432.37     1248.41    153.24 o 
   6  -5  13      985.07     1073.19    147.66 o 
   7  -5  13        7.13      -20.90     64.25 o 
  -6  -4  13      366.64      450.91    123.74 o 
  -5  -4  13      943.72     1163.89    151.61 o 
  -4  -4  13      580.17      736.35    122.49 o 
  -3  -4  13      113.33       47.17     66.70 o 
  -2  -4  13     1115.73     1295.36     93.40 o 
  -1  -4  13     1661.03     1899.53    114.69 o 
   0  -4  13      337.90      400.33     92.97 o 
   1  -4  13      757.16      802.15    120.58 o 
   2  -4  13     1664.89     1777.96    165.22 o 
   3  -4  13      774.31      743.70    123.10 o 
   4  -4  13       16.22       -9.73     63.03 o 
   5  -4  13      719.96      931.65    139.29 o 
   6  -4  13     1350.19     1253.85    159.64 o 
   7  -4  13      614.38      704.43    134.80 o 
  -7  -3  13      400.13      398.22    113.73 o 
  -6  -3  13       40.67       30.76     74.93 o 
  -5  -3  13      955.37     1143.68    145.90 o 
  -4  -3  13     1546.28     1499.58    153.58 o 
  -3  -3  13       64.73      114.20     47.09 o 
  -2  -3  13      199.04      235.47     53.67 o 
  -1  -3  13     2374.72     2434.87    111.56 o 
   0  -3  13     2084.26     2227.89    166.99 o 
   1  -3  13      374.77      350.58     93.45 o 
   2  -3  13      284.55      179.14     80.65 o 
   3  -3  13      898.30     1036.85    136.03 o 
   4  -3  13     1120.69     1257.12    149.03 o 
   5  -3  13       27.50       -6.80     69.42 o 
   6  -3  13      798.67      910.76    143.38 o 
   7  -3  13      920.76      839.58    145.28 o 
  -7  -2  13      827.79      767.92    138.68 o 
  -6  -2  13      115.47       72.35     70.72 o 
  -5  -2  13      241.27      350.24     98.28 o 
  -4  -2  13      970.50     1083.10     89.62 o 
  -3  -2  13     1069.73     1108.22     86.34 o 
  -2  -2  13      125.08      242.90     53.58 o 
  -1  -2  13      507.20      571.85    100.53 o 
   0  -2  13     1722.54     1737.81    154.20 o 
   1  -2  13     1714.32     1754.14    160.39 o 
   2  -2  13      116.95       83.98     69.49 o 
   3  -2  13      683.37      620.11    113.93 o 
   4  -2  13     2888.16     2634.00    199.58 o 
   5  -2  13      719.62      686.40    126.43 o 
   6  -2  13      128.58      176.41     92.63 o 
   7  -2  13      696.61      571.10    125.71 o 
  -7  -1  13      791.06      696.40    134.67 o 
  -6  -1  13      697.07      542.51    118.56 o 
  -5  -1  13       17.69       32.94     61.73 o 
  -4  -1  13      485.47      468.28     67.01 o 
  -3  -1  13     2547.98     2808.49    149.71 o 
  -2  -1  13      933.27     1052.21    150.22 o 
  -1  -1  13       18.06      -38.79     56.15 o 
   0  -1  13      758.76      763.16    112.14 o 
   1  -1  13     2085.18     1892.35    153.11 o 
   2  -1  13      638.01      576.54    110.46 o 
   3  -1  13        9.62       38.79     68.67 o 
   4  -1  13     1749.71     1672.76    166.65 o 
   5  -1  13     1454.82     1542.85    167.47 o 
   6  -1  13       63.35       69.07     46.95 o 
   7  -1  13      347.08      492.41     77.59 o 
  -8   0  13        5.09       28.52     81.47 o 
  -7   0  13      179.15      132.31     90.18 o 
  -6   0  13      919.70     1239.56    156.85 o 
  -5   0  13      765.81      755.19     82.39 o 
  -4   0  13       20.19       29.64     40.57 o 
  -3   0  13     1084.78     1132.73     88.87 o 
  -2   0  13     1697.40     1691.74    145.96 o 
  -1   0  13      344.39      471.66     95.97 o 
   0   0  13      400.16      442.61     95.42 o 
   1   0  13     2305.52     2432.45    172.57 o 
   2   0  13     3805.56     3478.55    208.50 o 
   3   0  13      104.94       27.84     73.51 o 
   4   0  13      332.29      298.52     97.87 o 
   5   0  13     1334.41     1190.16    154.06 o 
   6   0  13      840.72      889.14     86.54 o 
  -8   1  13      272.95      435.93    124.96 o 
  -7   1  13       73.20       29.40     91.20 o 
  -6   1  13      480.63      506.31    138.16 o 
  -5   1  13     2263.40     2420.22    123.56 o 
  -4   1  13      584.89      689.10     88.44 o 
  -3   1  13      290.20      248.76     79.83 o 
  -2   1  13     1701.14     2185.09    167.33 o 
  -1   1  13     1275.84     1410.84    145.01 o 
   0   1  13      280.89      290.82     88.01 o 
   1   1  13      327.14      347.79     96.65 o 
   2   1  13     2545.17     2693.41    187.54 o 
   3   1  13      998.86     1340.75    152.56 o 
   4   1  13        4.81        2.72     74.66 o 
   5   1  13      534.38      328.39    103.11 o 
   6   1  13     1297.15      997.35     92.97 o 
  -8   2  13      742.15      857.68    156.85 o 
  -7   2  13      391.74      381.62     72.80 o 
  -6   2  13        1.50      -44.53     54.34 o 
  -5   2  13     1692.00     1827.59    130.86 o 
  -4   2  13     1977.21     2117.99    115.09 o 
  -3   2  13      142.44      169.75     74.80 o 
  -2   2  13      278.49      368.00     94.95 o 
  -1   2  13     2263.10     2490.56    181.35 o 
   0   2  13     2291.85     1927.26    164.34 o 
   1   2  13      188.61      127.35     84.12 o 
   2   2  13      862.72      823.79    127.93 o 
   3   2  13     1929.48     1814.03    170.39 o 
   4   2  13      724.58      519.17    113.93 o 
   5   2  13        2.36       37.61     45.96 o 
  -8   3  13      575.30      652.23    115.09 o 
  -7   3  13      759.27      713.84    119.57 o 
  -6   3  13      503.62      489.28    129.01 o 
  -5   3  13      317.28      326.06    125.92 o 
  -4   3  13     1760.17     2399.51    179.17 o 
  -3   3  13     1618.45     1654.86    163.32 o 
  -2   3  13      113.71      182.54     84.87 o 
  -1   3  13      705.30      748.12    125.21 o 
   0   3  13     2197.19     2501.58    191.96 o 
   1   3  13     1342.54     1269.84    148.34 o 
   2   3  13        1.08       -5.31     63.50 o 
   3   3  13     1071.62     1032.29    142.76 o 
   4   3  13     1559.69     1366.20    159.71 o 
   5   3  13      489.03      446.68     77.45 o 
  -7   4  13      794.66      858.76    126.77 o 
  -6   4  13      891.97      853.71    242.20 o 
  -5   4  13       92.92        0.68     48.62 o 
  -4   4  13      250.89      381.55    100.66 o 
  -3   4  13     1927.49     2166.04    177.74 o 
  -2   4  13     1157.96     1221.73    154.26 o 
  -1   4  13       24.66       40.56     73.78 o 
   0   4  13     1446.87     1436.77    168.42 o 
   1   4  13     1846.18     1820.35    176.04 o 
   2   4  13      628.59      860.13    138.07 o 
   3   4  13       60.85      135.17     80.72 o 
   4   4  13      794.53      694.50    130.31 o 
  -7   5  13      209.35      197.37     66.23 o 
  -6   5  13      897.05      829.44     95.92 o 
  -5   5  13      665.48      633.65    119.51 o 
  -4   5  13        6.09        3.40     59.01 o 
  -3   5  13      938.13     1137.70    153.79 o 
  -2   5  13     1749.93     2004.02    189.31 o 
  -1   5  13      822.05      862.37    143.58 o 
   0   5  13       80.50      117.06     90.59 o 
   1   5  13     1064.31     1037.87    151.34 o 
   2   5  13      902.39      807.32    138.27 o 
   3   5  13      188.10      162.67     89.16 o 
  -6   6  13      432.82      441.52    115.97 o 
  -5   6  13      896.59     1118.91    152.02 o 
  -4   6  13      432.32      440.22    113.12 o 
  -3   6  13       22.66       54.59     71.80 o 
  -2   6  13      934.49     1194.11    159.64 o 
  -1   6  13     1146.94     1345.85    169.03 o 
   0   6  13      138.27      209.02     99.85 o 
   1   6  13      233.99      272.38    106.65 o 
  -5   7  13      546.63      653.05    127.41 o 
  -4   7  13      880.78      731.52    134.19 o 
  -3   7  13      179.61      219.36    100.87 o 
  -2   7  13      140.57      205.89     98.35 o 
  -1   7  13      666.83      868.70    150.66 o 
  -1  -8  14      144.39      204.25     87.32 o 
   0  -8  14       22.34      -40.90     54.11 o 
   2  -8  14      897.52      722.47    120.10 o 
   3  -8  14      134.16      140.34     79.09 o 
  -2  -7  14     1007.33     1093.74    148.28 o 
  -1  -7  14     1034.13      998.88    134.53 o 
   0  -7  14       71.22       71.87     65.00 o 
   1  -7  14      104.30      139.39     78.40 o 
   2  -7  14      875.02     1195.06    143.92 o 
   3  -7  14      833.09      992.89    136.91 o 
   4  -7  14      135.05      125.71     80.58 o 
   5  -7  14      263.96      406.26    109.31 o 
  -4  -6  14      661.53      556.33    120.94 o 
  -3  -6  14      194.89      252.78     90.86 o 
  -2  -6  14      138.09      -15.04     56.22 o 
  -1  -6  14     1235.70     1342.93    143.11 o 
   0  -6  14      451.96      305.05     95.36 o 
   1  -6  14       15.40      -85.54     57.02 o 
   2  -6  14      120.16       93.25     74.87 o 
   3  -6  14     1458.11     1305.09    155.83 o 
   4  -6  14     1028.12     1099.52    150.66 o 
   5  -6  14        8.56        1.22     74.05 o 
  -5  -5  14       14.24       35.46     74.59 o 
  -4  -5  14      529.98      580.02    119.38 o 
  -3  -5  14      996.68      953.22    133.99 o 
  -2  -5  14      144.76      164.44     75.55 o 
  -1  -5  14      313.87      337.80     63.58 o 
   0  -5  14     1124.18     1280.32    145.69 o 
   1  -5  14      875.04      894.76    132.35 o 
   2  -5  14      216.43       98.69     78.81 o 
   3  -5  14      331.94      265.10     95.29 o 
   4  -5  14     1095.84     1097.68    151.34 o 
   5  -5  14      350.99      259.92    105.77 o 
   6  -5  14       47.66       28.11     77.04 o 
  -5  -4  14      107.82        9.73     68.61 o 
  -4  -4  14      117.65       87.32     76.77 o 
  -3  -4  14     1150.73     1203.70    136.98 o 
  -2  -4  14      563.94      718.94     78.76 o 
  -1  -4  14       20.47      -12.86     64.59 o 
   0  -4  14      473.50      520.53    108.76 o 
   1  -4  14     1618.12     1859.41    171.96 o 
   2  -4  14     1080.14      976.29    137.25 o 
   3  -4  14        0.97       22.33     76.84 o 
   4  -4  14      961.10     1125.24    151.41 o 
   5  -4  14     1134.10     1206.97    158.55 o 
   6  -4  14      260.62      106.45     92.23 o 
  -6  -3  14      676.94      643.24    131.09 o 
  -5  -3  14      721.51      767.38    130.65 o 
  -4  -3  14        3.75       60.24     69.97 o 
  -3  -3  14      402.96      335.09     62.63 o 
  -2  -3  14     1376.20     1296.72    200.33 o 
  -1  -3  14     1016.29     1058.28    130.99 o 
   0  -3  14        0.54      -44.03     65.34 o 
   1  -3  14      611.88      596.22    116.31 o 
   2  -3  14     1597.42     1739.17    170.32 o 
   3  -3  14       89.24       69.29     75.48 o 
   4  -3  14      208.89      248.08    100.26 o 
   5  -3  14      855.85      819.78    142.90 o 
   6  -3  14      735.56      628.27    138.16 o 
  -6  -2  14      490.92      408.57    106.72 o 
  -5  -2  14     1186.78      983.63    137.80 o 
  -4  -2  14      240.40      255.70     86.23 o 
  -3  -2  14       11.63       43.60     43.17 o 
  -2  -2  14     1113.95     1207.65    133.17 o 
  -1  -2  14     1483.13     1599.67    148.62 o 
   0  -2  14      313.72      368.83     95.63 o 
   1  -2  14      247.35      331.18     97.26 o 
   2  -2  14     1388.74     1380.22    154.67 o 
   3  -2  14     1674.58     1424.45    158.76 o 
   4  -2  14      221.60      379.58    112.23 o 
   5  -2  14      264.31       84.94     86.16 o 
   6  -2  14      728.40      569.06    137.42 o 
  -7  -1  14      364.22      449.21    119.04 o 
  -6  -1  14       63.77       99.85     76.57 o 
  -5  -1  14      677.34      774.80    124.39 o 
  -4  -1  14      929.42      965.25     86.03 o 
  -3  -1  14      395.88      543.59     75.51 o 
  -2  -1  14      113.40      111.42     71.80 o 
  -1  -1  14     1298.08     1554.63    153.24 o 
   0  -1  14     1673.82     1580.28    157.40 o 
   1  -1  14       16.85      -10.75     61.05 o 
   2  -1  14      343.91      384.68    104.61 o 
   3  -1  14     2254.60     2460.69    190.74 o 
   4  -1  14     1124.61     1183.36    158.01 o 
   5  -1  14        0.48      -60.85     78.13 o 
   6  -1  14      508.88      495.09     84.67 o 
  -7   0  14      813.67      547.56    128.98 o 
  -6   0  14      303.14      410.96    111.28 o 
  -5   0  14      111.57      122.28     53.72 o 
  -4   0  14     1147.62     1290.73    162.19 o 
  -3   0  14     1434.45     1553.27    150.39 o 
  -2   0  14      172.21      190.57     79.83 o 
  -1   0  14      407.63      491.54    105.84 o 
   0   0  14     2019.49     2059.61    165.02 o 
   1   0  14     1465.32     1346.88    148.34 o 
   2   0  14       89.04      152.25     80.99 o 
   3   0  14      824.39      859.58    134.19 o 
   4   0  14     1792.98     1836.75    182.03 o 
   5   0  14      505.05      300.70    109.85 o 
  -7   1  14      561.03      742.81    145.21 o 
  -6   1  14      893.14     1059.54    118.98 o 
  -5   1  14      266.41      282.97     64.86 o 
  -4   1  14      419.52      476.98    105.97 o 
  -3   1  14     1722.29     1931.68    159.78 o 
  -2   1  14     1524.11     1614.58    159.50 o 
  -1   1  14      137.50      126.73     82.08 o 
   0   1  14      680.59      738.59    121.81 o 
   1   1  14     2556.86     2514.72    189.24 o 
   2   1  14      930.47      868.91    133.37 o 
   3   1  14      106.35        1.43     76.77 o 
   4   1  14      953.79      872.24    140.59 o 
   5   1  14     1271.63     1002.21    150.79 o 
  -7   2  14      104.78      105.84     56.25 o 
  -6   2  14      783.70      932.67     98.28 o 
  -5   2  14     1362.13     1376.02    206.49 o 
  -4   2  14        8.32      101.82     69.08 o 
  -3   2  14      621.97      650.74    121.35 o 
  -2   2  14     1797.00     2090.91    173.73 o 
  -1   2  14     1000.36     1116.06    144.81 o 
   0   2  14        4.13       -6.67     71.80 o 
   1   2  14     1342.48     1637.03    165.97 o 
   2   2  14     2002.03     1881.26    180.74 o 
   3   2  14      279.60      202.69     90.05 o 
   4   2  14      107.54      139.12     93.18 o 
  -7   3  14       16.79       20.30     76.40 o 
  -6   3  14      328.23      344.99     71.31 o 
  -5   3  14     1048.91     1254.67    151.20 o 
  -4   3  14      696.80      673.40    123.53 o 
  -3   3  14        0.11       28.38     68.67 o 
  -2   3  14     1146.09     1414.58    161.61 o 
  -1   3  14     1764.31     1969.24    187.40 o 
   0   3  14      645.19      476.36    113.32 o 
   1   3  14      139.60      130.48     90.12 o 
   2   3  14      908.87      819.91    132.42 o 
   3   3  14      923.63      778.74    134.94 o 
  -6   4  14        0.20      -71.59     63.28 o 
  -5   4  14      425.25      536.32    117.74 o 
  -4   4  14     1061.01     1197.71    156.99 o 
  -3   4  14      378.95      553.88    120.74 o 
  -2   4  14      137.22      197.86     88.28 o 
  -1   4  14     1396.62     1668.88    182.91 o 
   0   4  14     1191.12     1515.50    173.52 o 
   1   4  14      201.08      110.80     86.09 o 
   2   4  14      182.31      301.85    106.18 o 
   3   4  14      691.53      603.16    127.75 o 
  -6   5  14      286.32      261.15    100.05 o 
  -5   5  14       43.24       -3.88     71.40 o 
  -4   5  14      737.87      869.59    144.67 o 
  -3   5  14      963.74     1066.99    156.85 o 
  -2   5  14      167.50      248.01    108.49 o 
  -1   5  14      284.17      306.89    114.21 o 
   0   5  14      971.27     1102.99    162.09 o 
   1   5  14      631.51      726.55    142.42 o 
  -4   6  14      143.11      252.37    103.11 o 
  -3   6  14      654.27      711.17    140.32 o 
  -2   6  14      491.14      612.48    141.16 o 
  -1   6  14       35.64      134.69     94.27 o 
   1  -7  15      512.28      536.66    114.55 o 
   2  -7  15      498.42      668.16    126.05 o 
   3  -7  15        0.01      -24.37     68.81 o 
  -2  -6  15      639.97      692.73    121.47 o 
   0  -6  15        0.12       -8.78     64.93 o 
   1  -6  15      272.68      222.42     91.07 o 
   2  -6  15      883.86      974.86    143.17 o 
   3  -6  15      500.01      444.31    120.19 o 
   4  -6  15        6.86       84.26     83.64 o 
  -3  -5  15        0.54      -34.78     61.32 o 
  -2  -5  15      261.23      287.56     88.21 o 
  -1  -5  15      801.29      826.38    128.20 o 
   0  -5  15      384.64      232.23     94.61 o 
   1  -5  15        8.89        5.92     76.84 o 
   2  -5  15      414.38      443.35    117.54 o 
   3  -5  15      906.11      917.36    147.94 o 
   4  -5  15       84.65       47.16     86.30 o 
   5  -5  15      126.96       65.00     88.28 o 
  -4  -4  15      770.50      521.15    115.91 o 
  -3  -4  15      229.10      269.32     86.23 o 
  -2  -4  15        9.44      -34.37     65.41 o 
  -1  -4  15      767.78      818.69    127.32 o 
   0  -4  15     1473.73     1455.68    160.32 o 
   1  -4  15      374.89      443.63    112.84 o 
   2  -4  15       97.29      153.54     90.52 o 
   3  -4  15      860.51     1012.69    152.29 o 
   4  -4  15      517.34      671.56    135.85 o 
   5  -4  15       41.26     -103.43     72.47 o 
  -5  -3  15        9.14       14.02     67.45 o 
  -4  -3  15      797.81      900.07    132.08 o 
  -2  -3  15      175.63      140.61     79.77 o 
  -1  -3  15      175.16      257.07     93.59 o 
   0  -3  15     1233.48     1331.84    153.45 o 
   1  -3  15     1345.23     1210.03    148.41 o 
   2  -3  15        5.33       19.81     74.59 o 
   3  -3  15      536.65      464.86    122.17 o 
   4  -3  15     1290.77     1272.98    165.77 o 
   5  -3  15      485.05      400.74    122.30 o 
  -5  -2  15      138.10       65.14     80.99 o 
  -4  -2  15      141.35       84.67     74.87 o 
  -3  -2  15      773.46      878.91    122.69 o 
  -2  -2  15      959.90     1041.00    130.11 o 
  -1  -2  15       68.43      221.27     84.94 o 
   0  -2  15      626.32      804.80    127.52 o 
   1  -2  15     2309.89     2351.88    190.74 o 
   2  -2  15      422.83      537.41    121.89 o 
   3  -2  15       15.09       31.17     82.49 o 
   4  -2  15      562.75      779.15    146.24 o 
   5  -2  15      857.36      710.83    141.13 o 
  -6  -1  15      794.83      630.45    124.08 o 
  -5  -1  15      570.74      608.53    116.18 o 
  -4  -1  15       74.35      151.64     75.34 o 
  -3  -1  15      170.66      241.82     87.05 o 
  -2  -1  15     1243.11     1385.12    148.41 o 
  -1  -1  15     1094.24     1074.21    140.25 o 
   0  -1  15        0.26       46.28     67.79 o 
   1  -1  15      968.65      964.85    139.43 o 
   2  -1  15     1441.42     1655.34    176.04 o 
   3  -1  15      686.44      572.73    128.43 o 
   4  -1  15       14.81        7.35     85.55 o 
   5  -1  15      879.65      809.70    152.09 o 
  -6   0  15      336.89      341.94    109.10 o 
  -5   0  15      586.85      776.24     88.79 o 
  -4   0  15      765.48      729.34    116.57 o 
  -3   0  15      113.12       68.61     66.90 o 
  -2   0  15      537.87      657.07    120.60 o 
  -1   0  15     1773.13     1672.62    163.32 o 
   0   0  15      783.41      765.95    127.32 o 
   1   0  15       48.57       32.67     77.18 o 
   2   0  15      992.02     1092.51    151.13 o 
   3   0  15     1639.69     1541.77    176.79 o 
   4   0  15      340.07       84.12     87.46 o 
  -6   1  15        8.20      -56.49    100.11 o 
  -5   1  15      377.64      335.41     98.96 o 
  -4   1  15     1355.54     1464.33    157.46 o 
  -3   1  15      732.73      877.14    132.83 o 
  -2   1  15        2.11      -36.75     67.18 o 
  -1   1  15      898.36     1042.16    144.40 o 
   0   1  15     1392.37     1223.91    152.77 o 
   1   1  15      385.51      262.71     98.21 o 
   2   1  15      227.26      233.25     93.79 o 
   3   1  15     1414.99     1595.93    181.01 o 
   4   1  15      872.58      892.59    152.56 o 
  -6   2  15      446.78      480.24    111.21 o 
  -5   2  15       31.26       10.96     64.66 o 
  -4   2  15      817.37      958.87    139.97 o 
  -3   2  15     1213.83     1358.78    161.14 o 
  -2   2  15      346.99      209.42     91.55 o 
  -1   2  15      199.84       49.82     72.69 o 
   0   2  15      982.61      953.69    145.21 o 
   1   2  15     1345.28     1172.06    156.37 o 
   2   2  15       52.60      -33.01     67.86 o 
   3   2  15      303.70      416.26    118.56 o 
  -5   3  15      184.95       60.64     83.03 o 
  -4   3  15      142.23      145.11     84.94 o 
  -3   3  15     1137.19     1405.53    171.41 o 
  -2   3  15      865.11      888.64    145.76 o 
  -1   3  15      145.31      125.64     84.39 o 
   0   3  15      295.58      280.82    101.21 o 
   1   3  15      915.58      862.71    145.15 o 
   2   3  15      561.39      512.84    125.92 o 
  -5   4  15      566.11      608.33    126.39 o 
  -4   4  15       46.59      131.50     88.48 o 
  -3   4  15      277.50      502.43    125.37 o 
  -2   4  15      849.07      954.03    153.04 o 
  -1   4  15      702.71      906.60    154.74 o 
   0   4  15        2.17       27.77     87.32 o 
   1   4  15      299.12      300.70    108.76 o 
  -3   5  15       18.93        3.40     68.20 o 
  -2   5  15      316.15      403.54    120.47 o 
  -1   5  15      862.34      783.03    152.90 o 
   0  -5  16      169.09      248.83    104.34 o 
   1  -5  16      594.66      463.70    121.76 o 
   2  -5  16      489.84      390.33    120.40 o 
   3  -5  16        1.30       40.22     93.86 o 
  -1  -4  16      701.99      730.70    130.04 o 
   0  -4  16        8.07      142.93     90.59 o 
   1  -4  16      153.44        0.14     79.90 o 
   2  -4  16     1352.53     1386.41    172.16 o 
   3  -4  16      257.45      271.97    111.96 o 
  -2  -3  16      385.85      415.38    108.22 o 
  -1  -3  16     1184.97     1068.15    145.21 o 
   0  -3  16      486.50      520.13    122.44 o 
   1  -3  16       15.48       49.82     74.73 o 
   2  -3  16      966.34     1191.59    162.02 o 
   3  -3  16     1055.83      797.66    149.77 o 
  -3  -2  16      479.43      473.78    106.79 o 
  -2  -2  16        7.67      -48.73     62.35 o 
  -1  -2  16      708.25      715.05    129.84 o 
   0  -2  16     1591.55     1849.00    180.87 o 
   1  -2  16      399.90      325.13    109.37 o 
   2  -2  16       12.17       25.12     72.35 o 
   3  -2  16     1071.55      910.41    151.54 o 
  -4  -1  16      242.56      215.69     88.62 o 
  -3  -1  16      809.32      580.36    112.50 o 
  -2  -1  16      650.34      726.75    126.09 o 
  -1  -1  16       36.05       -5.31     69.42 o 
   0  -1  16     1146.10      962.00    145.55 o 
   1  -1  16      894.86      914.02    146.92 o 
   2  -1  16      205.38      290.69    108.22 o 
   3  -1  16      161.70      185.87     99.30 o 
  -5   0  16      186.98      179.48     86.84 o 
  -4   0  16        2.71       69.56     72.69 o 
  -3   0  16      724.67      892.65    133.71 o 
  -2   0  16      974.64      933.89    137.66 o 
  -1   0  16      222.12      154.36     90.05 o 
   0   0  16      271.46      365.21    106.04 o 
   1   0  16      985.32     1062.91    149.64 o 
   2   0  16      734.83      654.68    137.62 o 
   3   0  16      100.26      128.30    100.87 o 
  -4   1  16      190.54      218.75     91.89 o 
  -3   1  16      160.87      242.64     93.04 o 
  -2   1  16      795.25     1035.35    144.06 o 
  -1   1  16      731.60      861.35    141.61 o 
   0   1  16       28.10      -47.91     65.34 o 
   1   1  16      247.72      369.24    112.98 o 
   2   1  16     1030.40      989.28    156.71 o 
  -4   2  16      653.02      666.25    130.07 o 
  -3   2  16       45.47      -87.48     58.32 o 
  -2   2  16      438.62      469.76    122.17 o 
  -1   2  16      663.98      824.54    142.63 o 
   0   2  16      619.18      549.80    124.62 o 
   1   2  16        2.95       33.49     83.24 o 
  -3   3  16      492.40      510.73    125.37 o 
  -2   3  16        0.07      -82.98     55.32 o 
  -1   3  16      234.39      203.03     99.78 o 
   0   3  16      769.28      829.71    150.05 o 
  -1  -3  17      158.30       23.01     83.92 o 
   0  -3  17        2.12       70.85     89.23 o 
  -2  -2  17      613.77      573.82    123.67 o 
  -1  -2  17      771.02      748.19    135.08 o 
   0  -2  17      195.27      257.95    103.59 o 
   1  -2  17      211.44      164.03    105.02 o 
  -2  -1  17      159.35       97.53     85.41 o 
  -1  -1  17      887.82      912.86    144.40 o 
   0  -1  17      500.33      469.96    122.51 o 
   1  -1  17        5.80      -23.42     76.77 o 
  -2   0  17       26.53      -87.65     63.62 o 
  -1   0  17      367.57      376.52    110.26 o 
   0   0  17      839.41      935.73    152.97 o 
                                                 
